# Supplementary material for: Construction and Validation of a Necroptosis-Related Signature Associated With the Immune Microenvironment in Liver Hepatocellular Carcinoma
Source: Front Genet. 2022 Apr 11;13:859544. doi: 10.3389/fgene.2022.859544 (PMC9037783; doi:10.3389/fgene.2022.859544)
Supplement: Supplementary file 1 [file Table2.XLSX]

## Sheet: Supplement file 2
gene	Mean1	Mean2	logFC	pValue	fdr
MITF	0.285716	1.00907	1.82037	4.38766e-21	3.67101e-19
MAGEB2	1.01443	3.46928	1.77397	0.000275369	0.000432751
CRABP2	0.514215	2.79293	2.44133	2.12875e-11	9.73155e-11
CSF1R	3.30472	7.37664	1.15843	1.20921e-14	1.17417e-13
FXYD3	0.76709	5.0389	2.71564	4.40177e-11	1.89259e-10
FGR	0.93629	1.99095	1.08843	4.20509e-12	2.20759e-11
VSIG1	0.308536	1.8838	2.61013	5.32875e-08	1.35801e-07
CCR7	0.471399	1.00579	1.09331	0.0348374	0.0423274
FERMT3	3.17968	6.66171	1.06701	5.41284e-14	4.4122e-13
FPR3	1.74896	3.9862	1.18852	2.26375e-14	2.05702e-13
SEL1L3	2.06818	9.49606	2.19896	2.37765e-16	3.76098e-15
CCL28	0.711603	2.34724	1.72182	7.47626e-12	3.74461e-11
IGLC7	1.03513	3.34649	1.69284	0.00755096	0.00990538
RAB25	1.36944	7.22012	2.39844	6.60239e-07	1.44057e-06
FCMR	0.853997	1.91445	1.16462	2.62708e-08	7.05165e-08
KIF14	0.419689	1.00184	1.25526	2.49082e-17	5.3617e-16
PTPRE	0.358664	1.09503	1.61026	1.24557e-20	8.81376e-19
E2F2	0.320209	0.77964	1.28379	1.5602e-15	1.93613e-14
BUB1	0.915176	2.06589	1.17464	1.6382e-16	2.7447e-15
PPM1H	1.09044	2.39065	1.13249	1.56008e-12	8.99207e-12
PLEK	2.1459	5.39106	1.32898	5.39667e-13	3.42682e-12
IGKV1D-16	0.356582	0.764162	1.09965	0.00251557	0.00350855
PFKFB4	0.424911	1.07734	1.34224	1.28722e-16	2.24135e-15
LINC00221	0.659174	1.52384	1.20898	0.000112107	0.000184644
CDK1	2.77008	5.66933	1.03325	2.79492e-12	1.52256e-11
COL9A2	0.491701	2.01682	2.03623	1.33781e-14	1.28683e-13
CCR1	1.06411	2.35629	1.14687	5.67623e-11	2.37157e-10
TBXAS1	0.733378	1.52248	1.0538	5.8898e-13	3.70108e-12
SPIRE1	0.41242	0.987031	1.25898	3.72702e-11	1.6224e-10
ISLR	2.82617	7.69389	1.44486	7.47129e-09	2.18249e-08
LAMP3	0.459432	1.34333	1.54789	7.27729e-15	7.49301e-14
B3GNT8	0.449015	1.06352	1.24401	1.43167e-09	4.66003e-09
OSMR	2.42021	5.92846	1.29253	1.60533e-12	9.23689e-12
HLA-DOA	1.70006	4.3065	1.34093	7.60702e-12	3.80437e-11
AMIGO2	0.742006	2.09816	1.49962	2.51212e-17	5.39012e-16
SPI1	3.75473	8.53623	1.18489	2.09873e-15	2.4995e-14
WNK2	0.490326	2.1772	2.15066	2.30405e-08	6.24507e-08
CENPM	2.81267	5.62796	1.00067	1.64923e-09	5.31614e-09
KLK11	0.0216168	1.06031	5.6162	0.000117065	0.000192403
P3H4	2.65841	5.43344	1.0313	2.75286e-09	8.59654e-09
CSF2RA	0.504885	1.40096	1.47239	4.14507e-17	8.40577e-16
SSTR5-AS1	0.640861	2.25604	1.81571	1.8539e-05	3.36642e-05
PLCD3	0.513418	1.912	1.89687	1.66369e-15	2.04359e-14
LDOC1	2.41458	6.42862	1.41274	3.15296e-06	6.27995e-06
LBH	3.74572	8.16733	1.12462	3.37732e-13	2.26911e-12
DEPDC1	0.54531	1.39907	1.35932	8.57853e-15	8.67175e-14
FCGBP	0.341017	1.99689	2.54984	6.37307e-17	1.22516e-15
PROSER3	0.399683	0.80813	1.01573	1.15938e-18	3.79881e-17
LIMCH1	0.651433	2.02667	1.63742	1.81245e-12	1.03126e-11
AQP1	14.4334	53.3966	1.88734	0.0295007	0.0361869
PAQR4	1.50546	3.79808	1.33506	6.65408e-20	3.49878e-18
CSAG1	2.11724	7.19875	1.76556	4.11604e-06	8.08679e-06
IGLV10-54	0.765038	3.90515	2.35177	0.012387	0.0158554
CYP2C9	168.537	70.8821	-1.24958	5.88393e-14	4.75829e-13
PDGFD	1.41478	4.76004	1.7504	0.00184874	0.00262249
SYT13	0.286547	3.48051	3.60246	4.96457e-15	5.39132e-14
ZDHHC13	0.33513	0.965559	1.52665	1.92831e-17	4.25411e-16
ADAMTS12	0.249154	0.763372	1.61535	1.82059e-11	8.42996e-11
FOXM1	2.42725	5.41871	1.15863	2.95727e-15	3.38851e-14
EDN1	0.964338	2.07277	1.10395	9.71494e-06	1.82591e-05
DACT1	0.418723	0.872605	1.05933	5.84113e-12	2.97264e-11
MAGEA8	0.304021	0.733274	1.27018	0.000110108	0.000181507
CEACAM6	0.0887338	3.7538	5.40273	2.80519e-06	5.62178e-06
IGLV7-46	1.11343	6.46297	2.53719	0.00884912	0.0115174
IGLV7-43	1.8568	3.89741	1.0697	0.00117363	0.00170222
ABCC4	1.04016	2.57158	1.30584	3.10178e-15	3.53279e-14
ATP13A2	2.37182	5.02782	1.08394	9.10224e-25	3.64227e-22
ADRA2A	0.464698	1.33807	1.52579	9.40592e-05	0.000156437
MELK	1.55161	3.45724	1.15585	1.61091e-13	1.17232e-12
ASNS	1.26231	3.71959	1.55907	4.80378e-12	2.48463e-11
DMBT1	0.023971	1.68805	6.13792	6.80817e-08	1.71273e-07
GREB1	1.7285	0.817098	-1.08094	2.71397e-06	5.45212e-06
SPECC1	0.378858	1.04682	1.46628	1.82518e-07	4.31882e-07
IGHV2-70	0.52695	2.49344	2.2424	0.000156483	0.000253309
SPRING1	1.76879	3.7484	1.08351	4.01133e-19	1.57878e-17
CPA2	0.599922	6.59906	3.45942	0.000175149	0.000281844
MMP10	0.0688691	1.75411	4.67074	9.76634e-16	1.2876e-14
MSC	3.5794	14.5649	2.02471	7.69411e-10	2.62515e-09
ITIH5	0.275727	4.25932	3.94931	1.83544e-06	3.77094e-06
MUC3A	1.14846	2.85266	1.31261	3.31712e-05	5.82392e-05
LINC01667	0.147477	1.16896	2.98666	3.22286e-07	7.3565e-07
METRNL	3.02145	6.96375	1.20462	2.46052e-12	1.35762e-11
SASH3	1.80379	3.8247	1.08432	8.726e-11	3.52084e-10
ADAP2	1.2565	2.66091	1.08251	4.3597e-20	2.44713e-18
FCGR3B	0.452863	1.05274	1.21701	2.63338e-07	6.08403e-07
SLC37A2	0.563554	1.31576	1.22327	1.52305e-15	1.90245e-14
TMEM45A	3.97636	8.40654	1.08006	8.16158e-09	2.37371e-08
LAMA5	3.01215	7.29511	1.27613	5.06786e-15	5.49452e-14
RASEF	0.792709	2.28389	1.52663	3.56326e-12	1.89912e-11
RFLNA	0.337935	1.88798	2.48203	4.13594e-05	7.18846e-05
GFPT2	0.303096	0.807992	1.41457	1.08128e-08	3.08224e-08
HK2	1.13041	2.72268	1.26818	1.24999e-11	6.00098e-11
ZDHHC1	0.866787	2.14036	1.3041	1.22149e-06	2.57274e-06
CLGN	2.57009	6.45493	1.32858	2.30114e-09	7.25406e-09
NFE2L3	1.00988	3.10573	1.62075	7.56869e-19	2.68497e-17
FXYD2	2.3906	6.52614	1.44886	0.00225825	0.00316604
PLAC8	0.312005	0.943104	1.59585	0.000296175	0.000463259
ANLN	1.23348	3.3031	1.42108	4.86697e-17	9.70694e-16
SLC6A13	2.40477	1.15755	-1.05482	3.8676e-10	1.39433e-09
HENMT1	0.710006	1.58215	1.15599	4.45608e-09	1.34603e-08
JAK3	0.753838	1.66188	1.14049	6.74518e-10	2.33068e-09
FUT8	0.420488	0.911839	1.11671	4.57919e-14	3.82645e-13
WFDC21P	0.802197	3.2845	2.03365	6.50465e-06	1.24595e-05
DYRK2	1.1805	2.56898	1.12179	5.2122e-28	1.20749e-24
SMIM10	0.614791	1.49392	1.28094	1.0069e-07	2.46864e-07
SLC7A1	0.82101	1.99194	1.27871	1.7322e-09	5.56606e-09
HS1BP3-IT1	7.45259	3.71492	-1.00441	4.77378e-11	2.03478e-10
SCIRT	0.390816	1.05834	1.43724	8.90806e-10	3.00162e-09
LPCAT1	4.4293	9.15092	1.04684	2.30993e-15	2.70979e-14
SLC37A1	1.03583	2.31906	1.16275	1.13694e-22	1.82225e-20
IL18	1.13204	3.37153	1.57448	2.03162e-08	5.54961e-08
DCXR	425.59	190.835	-1.15714	2.93384e-15	3.36456e-14
PHLDA2	5.06201	11.6993	1.20863	8.50457e-09	2.46699e-08
EVI2A	0.861282	1.92679	1.16164	9.64752e-14	7.41855e-13
POPDC3	0.410096	0.83801	1.031	0.00145832	0.00209617
OCA2	0.468749	1.42637	1.60546	4.43084e-05	7.67494e-05
UGT1A2P	4.22358	1.63206	-1.37177	1.37322e-05	2.53692e-05
SEMA5A	0.793202	1.70412	1.10327	5.41804e-11	2.27585e-10
COLCA2	0.938041	2.1956	1.22689	2.49623e-11	1.12453e-10
HNRNPA1P16	0.395611	0.841462	1.08882	1.08386e-13	8.23446e-13
CAVIN3	3.32666	7.84592	1.23787	4.14713e-09	1.25785e-08
STX3	2.24466	5.52097	1.29842	1.54183e-21	1.59e-19
CBX2	0.640242	1.43982	1.1692	1.31867e-10	5.14738e-10
STS	2.39379	5.42296	1.17978	2.0203e-07	4.75179e-07
RASL10B	5.24542	1.94616	-1.43043	0.0117823	0.0151177
ANKRD1	0.818793	3.5296	2.10793	3.68582e-08	9.66538e-08
CCL26	0.194509	0.993484	2.35266	3.72327e-13	2.47036e-12
MAP7D1	4.7546	9.59262	1.0126	1.48141e-30	9.85358e-27
GNA15	0.637859	1.50272	1.23626	2.24408e-16	3.58379e-15
ADGRG1	1.70357	5.181	1.60467	1.38025e-10	5.36572e-10
IGKV1-9	8.43513	19.5838	1.21518	0.00200849	0.0028367
IGLV1-51	9.72311	29.2502	1.58896	0.000128146	0.000209478
IGLC2	51.9993	124.056	1.25443	0.000820676	0.00121265
NAV3	0.353894	0.878684	1.31203	0.000306561	0.000478716
RRAS2P1	0.30406	0.997383	1.71379	0.00109228	0.00159012
CCNE1	1.07068	5.82909	2.44474	9.01582e-16	1.19818e-14
TUBA1A	5.4193	11.7782	1.11994	2.70421e-10	9.99559e-10
DPYSL3	1.37594	3.52349	1.35659	5.00191e-11	2.12385e-10
APOBEC3C	1.95015	4.88368	1.32439	2.84774e-11	1.26998e-10
MAMLD1	0.835171	1.90559	1.19009	1.09093e-10	4.32569e-10
TMEM158	0.332682	1.63847	2.30014	8.71732e-05	0.000145485
CXCL1	2.1077	15.2899	2.85884	1.11679e-13	8.46109e-13
CHN1	0.409533	1.08218	1.40189	4.79902e-10	1.70198e-09
C1QTNF1	3.83279	9.49148	1.30824	7.15858e-06	1.36531e-05
LINC02331	0.135763	0.936808	2.78666	7.43645e-10	2.54573e-09
CSAG2	0.228272	0.778464	1.76988	9.50712e-08	2.34123e-07
ZNF880	0.391733	1.00924	1.36533	2.3888e-11	1.08052e-10
IGHV3-53	1.39762	4.77796	1.77342	4.71508e-05	8.13866e-05
CD300A	1.29856	2.60312	1.00333	9.56771e-11	3.83602e-10
TMEM54	5.74342	14.8822	1.37361	8.96619e-09	2.58904e-08
FGD6	0.762522	1.96506	1.36572	6.4735e-20	3.43096e-18
CDH11	0.399024	0.953958	1.25745	1.54569e-16	2.61941e-15
TC2N	0.96498	2.97883	1.62617	9.57224e-13	5.75676e-12
PDCD1	0.621063	1.90951	1.6204	1.98809e-07	4.68126e-07
RAI2	0.971587	2.19955	1.17879	5.14512e-07	1.14171e-06
FCHO1	0.197928	0.924931	2.22437	3.83182e-16	5.65758e-15
B3GNT3	2.661	12.6413	2.2481	1.32005e-11	6.30309e-11
LTBP1	1.93544	4.76056	1.29847	1.73545e-13	1.24793e-12
NPAS2	1.05148	2.22567	1.08182	2.79825e-20	1.69978e-18
MUC1	0.271512	3.79097	3.80348	5.49061e-11	2.30415e-10
HK1	2.30057	4.70038	1.03079	4.27578e-14	3.59549e-13
IGHV3-73	0.893557	8.85937	3.30957	2.62355e-05	4.66529e-05
IGFBP5	8.485	18.9594	1.15993	9.94062e-06	1.86543e-05
RAD51	0.749108	1.6109	1.10462	1.84184e-13	1.31449e-12
IGLV1-36	0.577403	1.4523	1.33069	0.00464793	0.00626648
CLSTN1	7.0002	14.7212	1.07243	1.74123e-14	1.62437e-13
LTB	4.42547	12.6571	1.51605	4.12419e-06	8.10161e-06
MUC20P1	0.561968	1.31189	1.22309	0.000281554	0.000442
KRT17	0.618523	3.44003	2.47552	4.20073e-10	1.50545e-09
SDC3	4.51452	9.3807	1.05512	3.90473e-19	1.54138e-17
LINC00844	31.7351	12.0541	-1.39656	4.83052e-06	9.40854e-06
CDC20	6.07259	14.6821	1.27367	6.71353e-12	3.38424e-11
RAB38	0.281695	0.850728	1.59457	4.32446e-12	2.26325e-11
TUSC3	1.23103	3.65221	1.56891	2.44005e-10	9.08735e-10
B3GNT7	0.389458	2.11928	2.44403	4.79313e-14	3.98519e-13
HLA-DQB2	1.50342	5.50992	1.87378	1.39124e-12	8.11038e-12
RGS2	5.04035	13.2982	1.39964	4.17569e-12	2.19475e-11
SLC6A6	0.666113	2.54133	1.93175	1.34557e-17	3.19646e-16
CAPN6	0.171986	2.73512	3.99124	7.0577e-09	2.06849e-08
XRCC2	0.351955	0.778086	1.14454	3.55908e-16	5.29011e-15
GPC1	6.28893	13.6273	1.11562	1.17956e-12	6.97717e-12
RAB6B	0.425974	1.07238	1.33197	1.2404e-12	7.3078e-12
CALHM6	2.27034	5.19987	1.19557	3.05445e-07	6.99369e-07
PAGE4	24.9088	4.53602	-2.45715	0.000175292	0.000282041
LRRC25	1.60243	3.27729	1.03224	3.50511e-09	1.07712e-08
CD84	0.364902	0.898066	1.29931	6.15269e-13	3.83908e-12
TTK	0.813193	1.71528	1.07678	2.67878e-12	1.46589e-11
LINC02041	0.394428	1.80039	2.19048	1.74347e-08	4.81791e-08
C3orf85	0.870199	0.367206	-1.24475	2.26311e-05	4.06181e-05
ARRDC2	7.76456	17.1814	1.14587	3.06377e-12	1.65411e-11
LAPTM5	16.5049	36.152	1.13118	5.29094e-14	4.34477e-13
FMNL3	0.768647	1.53946	1.00203	6.86185e-19	2.4738e-17
MAP3K21	0.659694	1.76281	1.41801	5.93283e-13	3.72461e-12
MYLIP	1.60391	3.41298	1.08944	1.49153e-17	3.48714e-16
ARHGAP4	3.71524	7.45001	1.00379	3.7021e-11	1.61367e-10
EDA	0.350103	1.20885	1.78779	2.23695e-21	2.05228e-19
DLG3	0.472666	1.62499	1.78154	1.66369e-15	2.04359e-14
POF1B	0.354699	1.94143	2.45245	1.69712e-13	1.22434e-12
MB	0.3921	0.945641	1.27007	2.05574e-05	3.71261e-05
RAB3B	0.66985	1.55069	1.211	2.7948e-09	8.72547e-09
RENBP	3.68757	9.70262	1.39571	2.40886e-10	8.98376e-10
PDP1	0.742874	1.9505	1.39266	4.05779e-13	2.66572e-12
IGHJ3	1.76078	4.81436	1.45113	3.11649e-05	5.49559e-05
PTPRC	1.15321	3.02753	1.39249	1.92247e-11	8.8616e-11
HGFAC	39.1902	14.8463	-1.40038	4.49538e-11	1.92723e-10
NEO1	2.47403	5.14842	1.05727	1.57026e-17	3.63289e-16
SFN	14.1545	36.9012	1.3824	8.88293e-10	2.99391e-09
IGLV5-45	1.09519	3.37933	1.62555	0.000934816	0.0013714
NEIL3	0.434891	0.961361	1.14442	1.09402e-08	3.11643e-08
KIF18B	0.916794	2.19937	1.26242	3.61486e-14	3.09849e-13
HAVCR2	1.0357	2.6619	1.36185	4.27578e-14	3.59549e-13
RAB11FIP1	0.934943	2.5195	1.43019	1.20921e-14	1.17417e-13
SFRP2	0.522749	1.63648	1.6464	2.30739e-06	4.67558e-06
MT1XP1	2.09796	0.898137	-1.22398	0.0249203	0.0308214
LAMB3	3.79457	10.0095	1.39936	4.50444e-10	1.60564e-09
PLXNA1	1.27886	2.90912	1.18572	1.28444e-19	6.10249e-18
RHBDF2	2.20561	4.81275	1.12569	1.31998e-19	6.22686e-18
FOXJ1	0.495885	2.33328	2.23428	4.55722e-06	8.90048e-06
SLFN11	0.797651	1.73039	1.11727	1.57765e-11	7.41379e-11
STC2	0.93395	2.97931	1.67356	3.39263e-11	1.49e-10
IGLV1-40	14.4325	43.1631	1.58048	0.000292048	0.000457341
GGT6	0.242019	1.1477	2.24556	3.03961e-05	5.36642e-05
ARNTL2	0.821848	2.33939	1.50919	1.71051e-20	1.14346e-18
TUBB6	2.37832	5.79121	1.28392	9.22141e-10	3.09701e-09
ABCC1	0.953298	3.77138	1.98409	9.29152e-25	3.64227e-22
PSRC1	1.30222	2.60722	1.00154	5.63862e-11	2.35734e-10
ATP1A1	44.3565	101.951	1.20065	2.03365e-21	1.9187e-19
ARL4C	3.20722	8.79889	1.456	1.92191e-15	2.31168e-14
GZMK	1.02892	2.07836	1.01431	0.0109311	0.0140757
TMEM125	0.384263	1.3164	1.77643	0.000437197	0.000669278
S100P	25.3392	76.3834	1.59189	1.36756e-05	2.52722e-05
MT1G	463.09	182.592	-1.34267	0.0196207	0.0245153
F13A1	1.26669	3.7414	1.56252	5.27986e-13	3.3655e-12
CHML	1.34522	2.93122	1.12366	1.87949e-17	4.1602e-16
IGHV4-59	9.74314	20.4474	1.06946	4.36275e-05	7.5629e-05
NOTUM	51.8384	20.4147	-1.34441	3.59401e-07	8.15611e-07
ADAMTS10	1.23744	2.82721	1.19202	4.20466e-11	1.81488e-10
CCDC9B	0.662619	2.21885	1.74356	5.72002e-16	8.00983e-15
CFHR3	37.7992	18.2369	-1.05149	0.000245175	0.000387865
LINC00992	0.188359	0.866605	2.20189	3.341e-07	7.6105e-07
SLC16A3	1.58271	4.43651	1.48703	2.26711e-18	6.717e-17
IFI16	3.08619	6.50241	1.07515	1.82504e-10	6.96057e-10
DSG2	3.30055	10.6394	1.68865	6.11018e-19	2.23922e-17
SH3PXD2B	1.17706	2.46481	1.06628	4.91442e-21	4.08603e-19
MFAP2	0.585407	1.66692	1.50967	1.80116e-10	6.87888e-10
ITGAV	5.0127	13.0396	1.37924	6.37307e-17	1.22516e-15
CRYBB1	0.244017	4.29419	4.13733	3.70565e-12	1.96794e-11
SULF1	0.83251	3.49409	2.06938	4.78027e-20	2.64966e-18
COL3A1	29.278	78.3226	1.41961	3.21492e-11	1.41851e-10
PPP1R3G	7.81929	3.51324	-1.15423	9.12267e-07	1.95677e-06
NTS	25.4692	80.2004	1.65486	0.000346092	0.000536855
SPRED1	0.889413	2.28522	1.36141	7.74522e-23	1.32096e-20
EXO1	0.839359	1.701	1.01902	3.27939e-13	2.20666e-12
FSTL3	6.14432	15.7707	1.35993	5.37858e-06	1.04075e-05
TPM2	7.63919	16.0848	1.07421	2.62109e-05	4.66154e-05
HCP5	5.26828	10.7958	1.03507	6.01983e-13	3.77389e-12
TOR4A	1.14892	2.84808	1.30971	2.5333e-13	1.74343e-12
TMEM51	1.65802	5.899	1.83101	1.52022e-16	2.58283e-15
ME3	1.01291	2.13326	1.07455	1.62296e-13	1.17979e-12
IGKV1-6	2.93861	9.48585	1.69064	0.000378956	0.000584087
SLC25A24	0.430163	1.65272	1.94189	1.31739e-20	9.17553e-19
RGS1	2.37481	7.84386	1.72375	1.62407e-14	1.5301e-13
CHD3	2.08764	4.67563	1.16329	3.85409e-11	1.67115e-10
DNMT1	2.77142	5.81902	1.07015	8.58925e-22	9.76605e-20
VGLL4	1.24159	2.5441	1.03497	2.67857e-18	7.76318e-17
ZBTB12	1.22874	2.55743	1.05752	1.83173e-15	2.21121e-14
IGLV6-57	2.96635	5.95012	1.00423	0.000273297	0.000429647
SLC38A1	2.044	6.5775	1.68615	2.80601e-17	5.93455e-16
TEAD2	4.33502	10.6672	1.29907	7.7254e-14	6.06319e-13
CGAS	0.262664	0.767257	1.54649	2.92786e-17	6.15312e-16
IGF2BP3	0.245629	0.787346	1.68051	1.78434e-09	5.71701e-09
LINC00665	0.854506	1.85927	1.12157	2.48164e-08	6.68962e-08
LINC02806	0.389439	0.999963	1.36048	0.000113149	0.000186243
CDCP1	0.312456	1.40734	2.17125	1.00429e-17	2.48328e-16
GINS4	0.361315	0.828517	1.19727	1.49517e-16	2.55003e-15
IGLV2-14	11.864	33.484	1.49688	5.95958e-05	0.000101589
SLC35F2	0.204295	1.07095	2.39017	1.84762e-17	4.10332e-16
MICAL1	1.29594	3.22208	1.31399	7.9948e-17	1.46899e-15
ARSJ	0.258622	0.89509	1.79119	4.05809e-16	5.91293e-15
TGFB1	7.19595	17.9973	1.32252	5.27986e-13	3.3655e-12
DNER	0.466989	1.87006	2.00162	2.21998e-05	3.98925e-05
GRAMD1B	0.547726	1.54246	1.49371	2.4535e-08	6.62048e-08
GABRP	0.0965769	1.5227	3.97881	0.000645526	0.000966399
FAM24B	0.303037	0.753289	1.31371	1.97178e-07	4.6467e-07
KIF4A	1.55529	3.99267	1.36017	3.52998e-16	5.25273e-15
FCGR2A	1.31568	3.42131	1.37874	2.23695e-21	2.05228e-19
IGF1R	0.283901	0.799271	1.4933	1.2404e-12	7.3078e-12
F2RL1	3.50149	8.04624	1.20034	5.62284e-09	1.67264e-08
DUOXA2	0.491654	4.80299	3.28822	2.43478e-06	4.92097e-06
SNCG	10.2623	32.2718	1.65292	0.00632451	0.00837413
MSC-AS1	0.343622	0.893369	1.37843	3.72702e-11	1.6224e-10
LAYN	0.389468	0.906915	1.21946	3.67735e-11	1.6034e-10
SSTR5	0.337139	1.32441	1.97393	2.9425e-06	5.8819e-06
CRLF1	0.344245	1.63055	2.24385	3.13779e-06	6.25161e-06
CD248	3.60606	7.22896	1.00336	2.99623e-10	1.09955e-09
MAGEA6	2.19806	7.08316	1.68816	4.40999e-07	9.87478e-07
IL2RG	4.02033	11.1455	1.47108	7.70563e-13	4.72823e-12
B3GALNT1	0.426275	1.04295	1.29081	2.42324e-15	2.83771e-14
CXCL8	2.84202	12.87	2.17903	2.93636e-13	1.994e-12
FSCN1	5.50545	15.1036	1.45597	1.56359e-13	1.14414e-12
PI3	2.06064	11.2466	2.44832	1.57373e-10	6.06468e-10
RAC2	4.37353	9.72782	1.15332	3.4048e-10	1.23991e-09
IGFBPL1	0.325026	0.831875	1.35581	0.00340748	0.00467028
HKDC1	5.79404	15.0932	1.38126	2.73625e-12	1.49304e-11
STK26	1.35181	3.06316	1.18013	3.54443e-18	9.94758e-17
WIPF3	0.546845	1.18437	1.11492	4.82452e-06	9.3983e-06
TAGAP	0.357	0.854551	1.25924	1.66671e-10	6.39521e-10
CHST4	0.370731	2.75806	2.89521	7.68388e-10	2.62368e-09
FKBP10	4.98504	11.5734	1.21514	1.2364e-08	3.49434e-08
TMEM65	1.32936	2.94613	1.14809	8.28974e-20	4.2091e-18
NCKAP1L	0.73378	1.69317	1.20631	2.35268e-13	1.63349e-12
MEX3A	0.7407	1.65674	1.16139	1.01502e-10	4.04275e-10
ADCY5	0.448552	1.002	1.15954	5.96834e-08	1.51031e-07
C1orf116	0.286602	2.14311	2.90258	1.14205e-13	8.63221e-13
SULF2	5.56411	11.6465	1.06567	4.81049e-07	1.07085e-06
EMP3	4.82396	11.1242	1.20541	1.21929e-10	4.79463e-10
FGFR1	0.633917	2.0242	1.67499	3.72702e-11	1.6224e-10
TTYH3	8.30447	18.3948	1.14734	6.75934e-17	1.28273e-15
MYL9	16.5717	53.6269	1.69424	0.000881405	0.00129676
SLC1A7	0.989621	3.21376	1.69932	1.30706e-05	2.42069e-05
ADH1B	299.706	148.209	-1.01592	1.58846e-11	7.45896e-11
LRP12	0.214703	0.833098	1.95614	5.11428e-23	9.44935e-21
MMP9	3.61398	14.5045	2.00484	9.1184e-14	7.04835e-13
KIFC1	3.27673	6.86472	1.06694	2.18733e-11	9.96849e-11
ELOVL7	0.739244	4.15089	2.4893	5.10236e-16	7.24404e-15
MCM2	4.99748	10.0295	1.00498	4.61419e-14	3.84843e-13
IGLV4-69	5.75528	16.2909	1.5011	0.00762531	0.009996
KEL	0.200292	2.04461	3.35165	1.89624e-10	7.21346e-10
TRIP13	0.99672	2.56569	1.36409	1.83173e-15	2.21121e-14
CYP3A4	548.224	162.765	-1.75197	4.08503e-06	8.02825e-06
NBL1	1.2461	2.93526	1.23606	0.00535204	0.00714769
FJX1	1.03437	2.48099	1.26216	1.51041e-05	2.77451e-05
CRYBA4	0.0316944	1.30115	5.35942	0.0204425	0.0254846
ECT2	1.46189	3.91199	1.42007	4.36437e-23	8.41439e-21
DHDH	0.26921	0.775472	1.52634	1.62889e-09	5.25507e-09
FMNL1	0.99618	2.27195	1.18946	4.57355e-15	5.00756e-14
PPP1R13L	1.99211	4.36901	1.13301	9.87421e-15	9.80274e-14
EMB	0.552344	1.62215	1.55427	1.64011e-12	9.41665e-12
CA9	1.12225	20.5561	4.1951	2.29261e-13	1.59846e-12
ZIC5	0.333887	0.694851	1.05734	1.86323e-06	3.82273e-06
SIGLEC10	0.360461	1.11915	1.63449	1.71449e-14	1.60168e-13
NAP1L2	0.569871	1.16691	1.03399	2.09197e-05	3.77451e-05
NCEH1	0.897349	4.73428	2.3994	5.37833e-25	2.98117e-22
NXN	1.29532	3.15215	1.28302	5.52019e-05	9.44625e-05
IQANK1	0.294803	0.943865	1.67883	5.78241e-05	9.86956e-05
TTC36	17.0391	8.04381	-1.0829	2.09292e-11	9.58751e-11
IGHV3-74	1.86443	6.67641	1.84034	1.46506e-05	2.69568e-05
UCHL1	2.27961	12.2645	2.42763	1.93448e-10	7.34221e-10
TPX2	5.65798	12.4853	1.14187	9.95159e-15	9.86483e-14
SAMD9L	0.754898	1.72034	1.18834	2.71696e-12	1.48373e-11
SCGN	5.88426	13.9298	1.24325	4.26402e-06	8.36159e-06
SLC44A5	0.559439	1.1217	1.00363	0.000873474	0.00128637
CNKSR1	0.311126	1.02082	1.71415	3.25987e-05	5.73206e-05
COMP	0.314311	2.03764	2.69663	2.36769e-11	1.07353e-10
CHST11	0.832479	2.98071	1.84017	1.34489e-24	4.70818e-22
TGFB2	0.395203	1.554	1.97532	1.28112e-12	7.51443e-12
AOAH	0.98707	2.1581	1.12854	5.27645e-10	1.8599e-09
CD96	0.396638	0.822292	1.05183	1.038e-08	2.9651e-08
MAGEC1	0.516106	1.78454	1.78981	0.00871857	0.0113586
COL4A5	0.618582	1.43611	1.21513	1.68771e-06	3.48416e-06
PITX1	0.741434	2.62031	1.82135	1.08156e-09	3.59072e-09
SEPTIN5	0.901132	2.04364	1.18133	9.93653e-10	3.31625e-09
CRACR2B	1.04062	3.01761	1.53596	1.39672e-08	3.92161e-08
FMNL2	1.26595	3.223	1.34818	5.55636e-13	3.5098e-12
MOXD1	0.592096	1.34149	1.17993	1.74284e-09	5.59489e-09
LINC01836	0.382205	1.36258	1.83392	4.4714e-12	2.33542e-11
CACNA1H	2.46969	5.46828	1.14676	3.19006e-05	5.61712e-05
CDCA7	0.771521	1.69068	1.13183	2.95991e-08	7.87987e-08
PTGFRN	4.19936	9.74538	1.21455	3.46208e-22	4.6996e-20
CORO1A	3.51083	7.32264	1.06055	5.94812e-10	2.07576e-09
SLFN13	0.307546	1.58374	2.36446	4.27134e-13	2.78948e-12
COL5A1	3.12724	7.98628	1.35263	1.40126e-12	8.15797e-12
MEAK7	0.368859	0.788969	1.0969	1.32959e-11	6.34417e-11
CSGALNACT1	0.875062	1.84077	1.07285	1.76445e-06	3.63182e-06
S100A2	0.249727	0.985062	1.97986	3.53136e-11	1.54365e-10
MMP1	0.359638	3.56326	3.30858	8.59867e-10	2.9062e-09
SP4	0.504407	1.02031	1.01635	4.96104e-21	4.09918e-19
ORC6	0.543026	1.12401	1.04956	1.08982e-12	6.47516e-12
CDCA8	2.2451	5.41088	1.26908	3.00345e-17	6.29212e-16
MELTF	0.80321	2.24038	1.4799	8.3069e-09	2.41492e-08
TRIM54	0.460271	0.963763	1.0662	0.0121038	0.0155062
CYP2S1	0.607941	1.89156	1.63757	4.94414e-13	3.17738e-12
MXRA5	0.4585	1.5721	1.7777	1.49242e-10	5.76973e-10
IGKV3-20	35.1955	83.9958	1.25492	0.000309463	0.000483077
PLK4	0.448273	0.927373	1.04877	1.93736e-15	2.32815e-14
P3H2	0.407613	1.17724	1.53014	5.55915e-07	1.22581e-06
MAPK13	1.64527	4.07621	1.3089	2.14325e-11	9.79109e-11
HUNK	0.250034	1.17657	2.2344	4.31756e-08	1.11897e-07
CACHD1	0.561381	1.17663	1.06761	6.8734e-10	2.36883e-09
CENPE	0.385467	0.883989	1.19742	3.12064e-16	4.72824e-15
SLC52A3	0.34102	1.12258	1.7189	3.1501e-08	8.34445e-08
KIF15	0.485405	1.08194	1.15636	6.99732e-15	7.25529e-14
TMEM130	0.0420866	0.995817	4.56445	2.0459e-10	7.74298e-10
DHRS2	13.9229	6.92088	-1.00843	0.00415797	0.00564308
DOCK2	0.353673	0.876121	1.30871	1.07589e-14	1.05941e-13
PLXDC1	0.474024	1.26619	1.41746	8.7284e-16	1.1658e-14
FAM117B	0.69322	1.67736	1.27481	1.38296e-15	1.74219e-14
SLC7A7	1.03564	3.06141	1.56367	2.26711e-18	6.717e-17
CD300C	0.311285	0.722322	1.21441	7.32748e-14	5.79209e-13
HES4	2.19255	4.87661	1.15327	1.88474e-07	4.44946e-07
KLF5	1.25939	4.46336	1.82541	6.06153e-10	2.11256e-09
IKZF3	0.431944	0.866459	1.00429	1.53786e-05	2.82181e-05
SLC7A10	0.435026	1.33633	1.6191	0.00659722	0.00871701
BAIAP2L2	3.54459	9.98484	1.49412	3.56898e-09	1.09346e-08
RHOQ	2.88332	5.90202	1.03348	1.38782e-21	1.45372e-19
P2RY6	0.367479	0.985604	1.42335	2.99956e-12	1.62208e-11
CXCL6	1.15354	7.82608	2.76222	6.96043e-10	2.39696e-09
LAMB1	6.20291	15.2001	1.29306	1.34194e-16	2.32144e-15
LDLRAD3	0.490308	1.15966	1.24194	1.77165e-11	8.23201e-11
TPPP3	1.62509	3.4843	1.10035	1.63037e-05	2.9817e-05
SYT3	0.167986	1.23632	2.87963	4.31275e-07	9.67658e-07
TLR5	0.489819	1.37247	1.48645	7.35982e-20	3.80964e-18
B3GNT5	0.708483	2.17815	1.62029	4.0475e-19	1.58832e-17
SPESP1	0.466894	1.16523	1.31945	0.000164397	0.000265506
NXPH4	1.24085	5.1227	2.04557	2.25972e-12	1.25726e-11
SLC34A2	0.25159	10.6238	5.40009	6.03323e-08	1.52484e-07
LSP1	2.89788	6.53046	1.17219	3.12932e-12	1.68608e-11
MX2	0.470947	0.968902	1.04079	1.11334e-08	3.16807e-08
FABP1	615.582	278.179	-1.14594	2.1451e-10	8.07249e-10
NLRC5	1.1639	2.37422	1.02848	2.38693e-17	5.14642e-16
BCAT1	0.266274	1.16329	2.12723	9.17966e-24	2.18066e-21
NCS1	1.11872	2.76767	1.30682	1.65187e-12	9.46781e-12
SKA1	1.21535	2.76734	1.18712	8.7144e-13	5.28867e-12
RHOV	0.188475	2.58415	3.77725	4.84529e-15	5.27471e-14
RIPOR3	0.258941	0.842423	1.70192	0.000293912	0.000460044
PRXL2B	4.22999	8.5677	1.01826	2.24727e-18	6.68802e-17
IGLV1-44	6.52782	26.0618	1.99726	4.10772e-05	7.1422e-05
C15orf48	1.97319	9.05734	2.19856	5.98222e-16	8.35062e-15
IGHV3-30	4.64491	16.6844	1.84477	3.76992e-05	6.57808e-05
MTHFD2	0.773527	1.63688	1.08143	2.06032e-12	1.15355e-11
KRT7	9.03151	22.1426	1.29379	1.1217e-06	2.37573e-06
IGHG2	33.7649	100.284	1.5705	8.78945e-05	0.000146597
CCNE2	0.353562	0.759839	1.10373	2.74361e-14	2.44627e-13
SLC27A5	68.8393	31.8783	-1.11066	3.38798e-16	5.07548e-15
MTMR2	1.19455	2.55041	1.09426	1.20435e-23	2.71551e-21
C6orf132	0.17237	1.20485	2.80528	1.59812e-15	1.97781e-14
TMEM132A	0.784246	4.45969	2.50756	1.20782e-11	5.82369e-11
GINS3	0.501726	1.01714	1.01955	9.9711e-19	3.34963e-17
LILRB1	0.401111	0.871244	1.11908	4.17418e-10	1.49634e-09
CD86	0.880609	2.00767	1.18895	2.37078e-14	2.14548e-13
PRR11	0.982572	2.34075	1.25233	1.74572e-15	2.12085e-14
GLIPR2	1.63787	3.72142	1.18404	4.69759e-13	3.0336e-12
KCTD1	0.41997	0.914161	1.12216	2.37937e-19	1.04121e-17
MYH3	1.10939	0.372865	-1.57305	0.0248827	0.0307778
RAD54L	0.457102	1.31028	1.51929	3.16048e-17	6.56935e-16
TLR1	0.573505	1.41445	1.30237	1.23113e-13	9.25291e-13
SLCO3A1	0.928135	1.96094	1.07914	1.42354e-14	1.35558e-13
GINS1	1.50299	3.34768	1.15533	2.92184e-16	4.48319e-15
MXRA8	2.47848	6.87658	1.47224	1.5059e-08	4.19716e-08
GAS7	0.354338	1.07871	1.60611	1.88618e-16	3.06747e-15
MSR1	0.843491	1.9606	1.21685	1.33915e-15	1.69341e-14
PDGFRA	0.850381	1.85565	1.12575	1.39079e-06	2.90543e-06
GNMT	100.052	42.1913	-1.24574	2.89774e-07	6.66009e-07
NCF2	2.09297	5.96217	1.51028	1.63676e-18	5.13534e-17
UHRF1	0.725708	2.03333	1.48638	2.97804e-17	6.24872e-16
ARMCX6	0.916874	1.83847	1.00371	2.71827e-08	7.27736e-08
KPNA7	0.528209	1.11054	1.07208	2.84447e-08	7.5928e-08
PIMREG	0.3876	1.03479	1.41669	1.20921e-14	1.17417e-13
MIR4653	0.57173	1.35409	1.24392	3.30065e-09	1.01781e-08
ALOX15B	0.491584	3.17317	2.69041	1.87429e-08	5.15264e-08
FOLH1B	1.50978	0.585873	-1.36567	6.98884e-07	1.5204e-06
TNFAIP2	7.87469	16.4051	1.05885	3.15066e-11	1.392e-10
SLC39A10	0.953157	2.25555	1.2427	1.26661e-22	2.00591e-20
EPS8L3	3.39031	7.87325	1.21554	1.08257e-06	2.30128e-06
DRAM1	2.50978	5.15082	1.03724	1.01298e-17	2.50013e-16
TMSB4X	205.737	440.796	1.09931	5.3587e-16	7.55958e-15
TUBA3C	0.829981	4.59459	2.46879	1.13217e-05	2.11149e-05
IBSP	0.118118	1.28066	3.43859	9.83269e-11	3.92924e-10
RGS4	0.344733	1.52043	2.14093	2.17254e-11	9.91127e-11
SLCO4C1	0.45906	1.26405	1.46131	5.83384e-08	1.4788e-07
MEIS2	0.918298	2.1639	1.2366	3.67972e-12	1.95649e-11
IGHV3-48	1.20348	2.75794	1.19638	3.07301e-06	6.13357e-06
E2F8	0.59033	1.22073	1.04815	1.97421e-12	1.11189e-11
SERPINA12	1.12566	2.53631	1.17196	0.000183856	0.000295177
MMP14	9.62598	34.7768	1.85312	1.17694e-24	4.23159e-22
PKMYT1	0.831714	1.82402	1.13296	9.34893e-15	9.33699e-14
ITGAX	1.15722	2.48967	1.10529	2.49564e-12	1.37472e-11
S100B	0.309828	0.877743	1.50233	2.11932e-09	6.7079e-09
IL34	1.26912	3.10433	1.29046	5.14478e-10	1.81589e-09
GAL3ST4	0.399782	1.31826	1.72135	8.64971e-19	2.99654e-17
CIITA	0.474784	1.08589	1.19353	7.82086e-12	3.9069e-11
IKZF1	0.353891	0.775053	1.13099	1.78611e-09	5.71857e-09
ADM2	2.78378	5.76367	1.04994	2.70746e-13	1.85084e-12
ENPP5	0.302778	1.35711	2.1642	2.41497e-10	9.00402e-10
CLIC3	0.473662	2.09244	2.14325	3.11938e-07	7.13258e-07
ARL14	0.303877	3.3416	3.45898	3.02379e-11	1.34264e-10
FNDC1	0.390673	1.23121	1.65604	1.14144e-10	4.51118e-10
NPTX2	2.11425	8.10586	1.93882	9.35608e-09	2.69344e-08
RERG	0.397548	1.1361	1.51489	9.10657e-12	4.48352e-11
SCD5	0.375763	3.78847	3.33372	8.09646e-12	4.03096e-11
TRPV4	1.28951	2.68455	1.05786	6.39603e-05	0.000108473
RAB27B	0.148554	0.925214	2.6388	1.80496e-21	1.79189e-19
LDHB	7.64407	15.7862	1.04625	2.49914e-07	5.78999e-07
TRNP1	5.72667	17.1559	1.58293	1.34824e-14	1.295e-13
IGHV4-34	2.64352	8.50502	1.68585	2.51248e-06	5.068e-06
FRAS1	0.269747	0.914843	1.76192	5.35288e-06	1.0363e-05
MT1E	160.804	62.3296	-1.36731	0.00863269	0.0112545
ZNF731P	2.42689	5.20136	1.09978	1.64732e-13	1.19489e-12
IGLV3-9	1.07348	4.34428	2.01682	0.000203336	0.000324962
CTSC	4.78872	9.9525	1.05542	5.3719e-14	4.39228e-13
GPRIN1	0.660726	1.44594	1.12988	3.61486e-14	3.09849e-13
LXN	1.50361	3.03778	1.01459	2.40876e-09	7.56641e-09
ORAI2	0.444938	1.31681	1.56537	1.96673e-20	1.29522e-18
BICC1	1.58704	6.1102	1.94488	1.89641e-08	5.20592e-08
LPAR2	0.707104	2.99242	2.08132	1.52901e-13	1.12192e-12
VANGL2	0.252538	1.0223	2.01725	4.77634e-08	1.22664e-07
PTGER4	0.535233	1.30057	1.2809	3.93533e-15	4.36993e-14
NIBAN2	7.66144	19.2011	1.3255	2.82997e-17	5.97573e-16
IGLL5	3.04805	7.83315	1.36171	0.000479067	0.000729514
PHLDB1	0.417283	1.05028	1.33168	6.74053e-19	2.44331e-17
ABHD1	0.996096	0.492396	-1.01647	0.000365186	0.000564039
ENAH	3.40014	7.47581	1.13663	5.99093e-21	4.83014e-19
CDCA2	0.418114	0.972232	1.2174	3.96952e-13	2.6116e-12
SORCS2	0.672719	1.64899	1.2935	4.35095e-05	7.54343e-05
PLGLA	2.67207	1.28889	-1.05182	1.14641e-07	2.79062e-07
PMAIP1	0.199908	0.832939	2.05888	1.24741e-14	1.20599e-13
IGKV3D-11	0.362914	0.883652	1.28385	0.000122038	0.000199983
TNNT1	0.274925	1.34582	2.29137	6.83789e-10	2.35842e-09
PLXNA3	0.795219	2.02626	1.34939	1.31978e-16	2.29205e-15
PRKX	0.70973	1.78465	1.3303	1.25e-11	6.00098e-11
LOX	1.19475	2.46664	1.04585	5.51482e-10	1.93572e-09
LOXL2	1.86205	3.90134	1.06708	9.61894e-16	1.27071e-14
TCF19	3.67317	7.55263	1.03995	2.5521e-13	1.75546e-12
IGLV9-49	0.749014	2.03219	1.43997	0.0167517	0.0210994
ZNF107	0.338085	0.766151	1.18024	1.64851e-21	1.68693e-19
TGFA	0.477108	2.25227	2.239	1.43463e-14	1.36516e-13
CXCL11	0.954917	2.72198	1.51121	2.31739e-08	6.27995e-08
SLC9A1	0.974333	2.50085	1.35993	5.44611e-28	1.20749e-24
TOP2A	4.65453	10.6962	1.20039	9.9047e-14	7.5769e-13
COL8A1	0.518928	1.1142	1.1024	2.89774e-07	6.66009e-07
ILDR1	0.340183	1.18842	1.80465	1.57772e-11	7.41379e-11
SAMD9	0.615788	1.32316	1.10348	2.44488e-14	2.20354e-13
CEMIP	0.532653	1.2915	1.27777	1.93755e-06	3.9642e-06
CTSV	0.778347	2.04357	1.39261	1.51232e-07	3.62624e-07
TRIM6	0.372101	0.816424	1.13362	7.791e-10	2.65413e-09
IGKV3D-15	0.297727	1.1799	1.98659	0.00205597	0.00289945
BCL2	0.467528	1.01323	1.11584	1.57529e-13	1.1508e-12
FYB1	0.787413	2.06972	1.39425	3.50286e-12	1.87143e-11
NPNT	2.17824	4.5885	1.07486	0.00427011	0.00578406
UCA1	0.105524	4.55397	5.43149	9.77089e-09	2.80497e-08
AREG	0.618911	1.64532	1.41056	3.10714e-06	6.19623e-06
VSIG4	2.17766	5.69804	1.38769	4.3662e-13	2.84305e-12
TRBV29-1	0.344952	0.786913	1.18981	0.000460188	0.000702131
ARHGAP11A	0.876574	1.97424	1.17135	2.85056e-16	4.39408e-15
MYOF	0.962005	3.03036	1.65537	7.8552e-16	1.05874e-14
AXL	1.47506	2.99557	1.02206	2.40755e-14	2.17432e-13
STK17B	0.980549	2.12912	1.11859	1.40459e-17	3.31299e-16
BMP8B	0.425139	0.977626	1.20135	1.18533e-06	2.50213e-06
SLC6A12	12.1537	5.72093	-1.08708	2.49835e-16	3.93321e-15
SLC4A3	0.19329	1.0872	2.49178	1.6655e-07	3.96638e-07
LCP2	1.11085	2.31289	1.05803	5.01688e-13	3.21792e-12
TMEM119	0.934184	2.22296	1.2507	1.76435e-09	5.65844e-09
HLA-DQA2	4.41645	11.322	1.35817	4.56706e-07	1.01965e-06
ARHGEF25	0.651527	1.43785	1.14202	3.1194e-07	7.13258e-07
CCN4	0.31777	0.843464	1.40835	7.64997e-13	4.69626e-12
HOMER3	2.10153	5.89943	1.48913	1.37172e-18	4.4184e-17
PLA2G2D	0.494322	1.80597	1.86925	0.000284454	0.000446184
CD5	0.637322	1.35086	1.08379	1.35658e-06	2.83929e-06
MACIR	0.504291	1.74135	1.78788	3.70266e-18	1.03263e-16
IFT80	0.575312	1.23781	1.10538	6.36793e-15	6.67554e-14
OLFML3	2.88155	6.00046	1.05823	1.6422e-08	4.55129e-08
TPM4	11.5575	26.526	1.19858	8.80492e-19	3.04238e-17
LRRC17	0.572094	1.27969	1.16147	0.000295042	0.00046154
GALNT3	0.137952	1.06408	2.94736	3.88692e-07	8.77323e-07
TFPI2	0.543911	1.40246	1.36652	1.87287e-05	3.39856e-05
DLGAP5	1.0814	2.60988	1.27108	8.7138e-15	8.78845e-14
ESRP1	0.70222	2.95033	2.07088	6.91631e-07	1.50561e-06
HLA-DOB	0.770715	1.72507	1.16238	4.45063e-06	8.6992e-06
CBLN4	1.3318	0.369978	-1.84786	0.000241351	0.000381999
SMPDL3B	0.400189	1.13875	1.5087	1.74171e-13	1.25175e-12
KCNE4	0.785533	1.5914	1.01856	1.47645e-09	4.79873e-09
TTYH1	0.305958	0.907222	1.56812	3.53027e-06	6.98338e-06
AGAP2-AS1	0.791363	1.82163	1.20282	1.03498e-06	2.2047e-06
LINC01287	1.64242	3.9863	1.27923	1.49191e-05	2.74165e-05
ADORA1	0.414509	1.36731	1.72187	8.64545e-05	0.000144413
TREML3P	0.519857	1.19042	1.19528	0.000180458	0.000289897
GOLM1	14.4786	31.1939	1.10734	8.71826e-10	2.94363e-09
KIF11	1.19849	2.64221	1.14053	1.64941e-14	1.54959e-13
FBN1	1.20627	2.4211	1.00511	9.10721e-10	3.0602e-09
GPC4	0.671033	2.96719	2.14464	6.66099e-10	2.30459e-09
GUCY1A1	0.664177	1.71564	1.36911	4.05354e-14	3.43905e-13
DOK1	0.90523	1.9291	1.09158	9.93868e-17	1.7891e-15
KIF18A	0.371631	0.926783	1.31836	3.06973e-16	4.67238e-15
PARM1	0.873845	2.20727	1.33681	9.25837e-11	3.71984e-10
IL12RB1	0.382258	0.828973	1.11678	3.80276e-11	1.65159e-10
TNFSF13B	0.832056	1.95242	1.23051	6.0638e-13	3.7943e-12
ZNF816	0.430988	0.999905	1.21414	2.15828e-15	2.56124e-14
GBP5	0.696913	2.74265	1.97652	1.56808e-08	4.36132e-08
C14orf132	0.405749	0.971377	1.25944	5.0623e-12	2.6082e-11
ODAM	5.79371	2.66365	-1.12108	0.0353131	0.0428779
TACSTD2	0.8186	4.88987	2.57857	2.08593e-07	4.89247e-07
TMC6	1.58175	3.9128	1.30668	1.30514e-09	4.27854e-09
SPN	0.375428	0.845617	1.17147	5.44566e-10	1.91447e-09
PRR15L	3.01311	8.40979	1.48081	0.00170204	0.00242501
SHCBP1	0.496783	1.53388	1.6265	2.0763e-18	6.24909e-17
MUCL3	0.0147059	1.74312	6.88913	7.94707e-05	0.0001333
KCTD17	3.12156	6.79809	1.12286	4.0317e-12	2.12748e-11
C12orf75	1.63883	10.3042	2.65249	4.96456e-23	9.30192e-21
MYO1G	0.352012	0.72506	1.04248	8.16956e-11	3.32049e-10
COL1A1	29.1191	72.2104	1.31024	2.51464e-13	1.73238e-12
ADAMTS2	1.53138	3.10727	1.02082	2.53885e-08	6.83691e-08
LINC02404	0.357242	0.97396	1.44696	0.000108821	0.000179475
UNC5B	1.20809	3.42125	1.50179	7.50889e-21	5.80761e-19
TTF2	0.451066	0.935036	1.05168	9.36573e-22	1.04699e-19
LEFTY1	0.304365	1.58599	2.38151	9.77016e-06	1.83603e-05
PRC1	2.41448	5.01594	1.0548	2.54202e-15	2.95341e-14
NEBL	0.207878	0.965264	2.21519	1.97546e-11	9.0964e-11
SIGLEC7	0.370157	0.746804	1.01259	3.69903e-10	1.33973e-09
SFXN3	1.94004	4.69401	1.27473	4.66394e-16	6.68581e-15
IGHV1-69D	5.11936	10.4249	1.02599	1.95939e-05	3.54782e-05
PRAME	1.41296	4.64287	1.71629	2.96076e-06	5.91741e-06
TNFRSF14-AS1	0.680633	1.38307	1.02292	2.53885e-08	6.83691e-08
BUB1B	0.903774	2.27741	1.33336	3.95956e-16	5.8011e-15
SPINT2	3.01909	14.2599	2.23978	1.78611e-09	5.71857e-09
PIGS	2.41603	4.83949	1.00222	2.69987e-19	1.15487e-17
CTSS	15.8944	32.3251	1.02414	1.10532e-10	4.37751e-10
HLA-DQA1	4.38279	10.0406	1.19593	1.39836e-10	5.43292e-10
GTSF1	1.29749	3.88677	1.58285	4.45236e-09	1.34583e-08
CTXN1	0.308516	1.43015	2.21275	3.72788e-07	8.43573e-07
ANXA3	0.171096	1.32083	2.94856	0.00324186	0.00445937
BIRC7	0.0875063	1.03902	3.56969	4.63362e-08	1.19321e-07
LAMC2	0.18495	3.01489	4.0269	2.84746e-11	1.26998e-10
PIK3R5	0.359388	0.728814	1.02001	9.85248e-13	5.9066e-12
GCNT1	0.233305	0.766544	1.71615	2.3888e-11	1.08052e-10
CYP1A2	38.658	12.5736	-1.62037	0.000193699	0.000310119
MGAT5	1.82518	3.92663	1.10525	1.19423e-19	5.6942e-18
ANXA5	39.2507	79.4202	1.01679	2.28712e-18	6.76122e-17
EFNA5	0.127383	1.1421	3.16443	7.10549e-14	5.64652e-13
IKBKE	1.14219	2.82571	1.30682	3.80866e-17	7.73536e-16
TACC3	3.05798	6.38488	1.06208	5.49565e-14	4.47695e-13
PTGS1	0.429867	1.42498	1.72898	1.21113e-20	8.70901e-19
PDCD1LG2	0.324664	0.913226	1.49202	4.49129e-08	1.1588e-07
HLA-U	0.963976	2.34777	1.28422	8.05837e-06	1.52925e-05
KIF3C	0.282106	1.25951	2.15855	6.22097e-21	4.98539e-19
TMEM151A	0.380973	1.5851	2.05682	1.48754e-07	3.57068e-07
KCNS3	1.11093	2.35513	1.08405	2.43378e-07	5.6474e-07
SLC44A4	0.270457	1.60331	2.56758	0.002131	0.00299954
C11orf80	0.96908	2.06218	1.08948	5.34019e-17	1.04934e-15
KCTD12	2.44637	4.93879	1.01351	1.45235e-12	8.42592e-12
TLDC2	0.551403	1.87492	1.76565	7.84317e-19	2.76026e-17
SLC1A2	7.84069	2.9261	-1.422	2.56095e-16	4.01276e-15
REN	2.18774	0.927504	-1.23802	1.30659e-06	2.73985e-06
KIRREL2	0.0407068	2.79205	6.09991	7.75172e-05	0.000130236
IGSF3	0.968506	3.77159	1.96134	2.35534e-23	4.82048e-21
ADAM23	0.326117	0.979056	1.586	1.10648e-08	3.15059e-08
STX1A	0.419787	0.917671	1.12832	1.71068e-17	3.88348e-16
ITGA2	0.82173	1.80488	1.13517	4.81605e-09	1.44656e-08
SH3RF1	1.42979	3.39869	1.24918	1.5602e-15	1.93613e-14
SPDYC	3.9449	1.53678	-1.36008	1.36465e-08	3.83414e-08
RHBDF1	1.71843	3.49026	1.02224	2.14968e-15	2.55332e-14
PRSS2	0.0918435	15.7287	7.42	2.99237e-10	1.09874e-09
ABLIM2	0.576606	1.30901	1.18282	2.02992e-11	9.31495e-11
CDC42BPG	0.41439	1.55536	1.90819	9.92379e-13	5.94132e-12
SLC45A4	0.801598	1.87596	1.22668	5.37735e-10	1.89346e-09
IGHG4	16.3391	42.744	1.3874	0.00017499	0.000281665
POSTN	2.1662	6.44149	1.57223	4.30259e-13	2.8031e-12
C16orf89	0.172342	3.05861	4.14953	0.0107907	0.0139084
LGALS9	3.1785	7.85342	1.30498	4.87181e-15	5.29491e-14
ZNF28	0.753025	1.55707	1.04807	1.6662e-11	7.78282e-11
ACSS1	1.35359	3.13028	1.2095	3.87212e-14	3.29775e-13
LAT2	0.89954	2.22849	1.30881	8.91875e-20	4.46038e-18
SLC41A1	1.36961	3.43765	1.32766	2.56081e-22	3.54859e-20
FCGR3A	6.45608	15.3076	1.24552	1.14321e-11	5.52419e-11
LAIR1	0.907381	2.05002	1.17586	6.88833e-15	7.16461e-14
IGHV1-46	3.50243	7.11739	1.02299	9.00259e-05	0.000149946
LARP6	0.394692	1.43247	1.8597	6.31807e-15	6.63372e-14
TRPM2	0.35259	1.02775	1.54342	2.41257e-20	1.52831e-18
SH3YL1	0.7116	1.78422	1.32615	0.000285022	0.000447022
TP53BP1	0.581908	1.19781	1.04153	2.0763e-18	6.24909e-17
THBS2	4.49902	9.25684	1.04091	1.28029e-08	3.61222e-08
DUSP4	0.305112	1.46065	2.2592	6.51984e-15	6.82404e-14
MARCHF3	0.334005	0.790978	1.24377	5.44052e-15	5.83201e-14
IGLC3	35.7555	74.5342	1.05974	0.000456598	0.000697053
CHST1	0.69251	2.04914	1.56511	6.78665e-16	9.3075e-15
IER3	15.8132	35.7456	1.17664	3.72267e-10	1.34792e-09
SRRM3	0.463369	0.927395	1.00102	0.00135618	0.00195632
ITPR3	0.369068	2.7563	2.90077	1.12583e-22	1.82225e-20
OPRPN	9.21172	0.723506	-3.67039	0.00582746	0.00774711
TMCO3	2.64097	5.73432	1.11856	2.35797e-19	1.03525e-17
ABR	0.734518	2.14639	1.54704	1.80081e-17	4.03303e-16
ISYNA1	5.48153	13.0174	1.24779	0.000823619	0.00121659
LMNTD2-AS1	0.487209	1.14812	1.23666	2.83498e-06	5.67721e-06
NCF1C	0.448027	0.951708	1.08693	2.88328e-10	1.06103e-09
PLEKHA2	1.20046	2.57549	1.10126	1.90187e-16	3.08921e-15
CDCA7L	0.994796	2.45347	1.30235	1.05128e-12	6.26576e-12
CYTH4	0.960531	2.02456	1.0757	4.06196e-15	4.49553e-14
CLIC2	1.53118	3.11007	1.0223	3.28032e-09	1.01201e-08
RAD51AP1	1.12598	2.33617	1.05297	1.92527e-14	1.77984e-13
LAMP5	0.10877	2.71756	4.64297	2.50291e-15	2.91561e-14
AEBP1	11.0075	24.971	1.18177	3.53967e-05	6.19175e-05
HTRA3	1.39133	4.08707	1.55461	6.83479e-11	2.82458e-10
CARMIL1	0.800575	1.937	1.27472	1.133e-17	2.76557e-16
ARNT2	0.249575	1.28311	2.3621	1.34705e-12	7.8734e-12
KRT23	8.29453	19.5641	1.23798	0.0168606	0.0212261
SYT11	0.630985	1.29793	1.04054	1.55031e-14	1.4658e-13
GABBR1	0.287246	1.02283	1.83221	3.39279e-07	7.71658e-07
ZNF185	0.503837	1.16409	1.20817	8.27342e-19	2.88119e-17
PNMA1	3.24798	7.36974	1.18207	7.15309e-22	8.49621e-20
FABP3	3.21324	11.3974	1.8266	1.22149e-06	2.57274e-06
ITGAM	0.90776	2.62784	1.53349	2.75817e-16	4.27147e-15
KRT20	0.73739	7.85803	3.41367	1.07976e-07	2.63463e-07
MUC12-AS1	0.249188	0.999147	2.00346	5.28634e-08	1.34772e-07
HSPA12A	0.328539	0.688166	1.06669	1.11361e-12	6.60469e-12
IGLV3-1	6.16162	15.2461	1.30706	0.000225756	0.000358809
CD8A	1.23458	2.63233	1.09232	0.000139443	0.000226995
FA2H	0.185212	1.18512	2.67778	1.91094e-12	1.08084e-11
B3GNT9	0.626687	1.64502	1.39229	2.75868e-17	5.85306e-16
B4GALT5	6.65459	13.6291	1.03426	3.43036e-21	3.00224e-19
GPNMB	4.94282	13.4435	1.4435	2.42137e-11	1.0934e-10
ZNF468	1.04082	2.25475	1.11525	1.24934e-12	7.3442e-12
HMCN1	0.29739	0.728686	1.29294	4.14713e-09	1.25785e-08
NUSAP1	5.62371	11.5703	1.04083	3.25534e-13	2.1927e-12
OSBPL5	0.501968	1.05803	1.07571	4.84489e-09	1.45456e-08
S100A6	43.1445	153.092	1.82715	2.11435e-11	9.67236e-11
NDST1-AS1	1.68101	0.807237	-1.05827	0.0018959	0.0026871
ENO3	10.3108	4.32642	-1.25291	0.00565432	0.00753173
CTNND2	0.73251	2.7106	1.88769	8.96893e-10	3.0206e-09
NDUFA4L2	6.48593	14.7515	1.18548	3.14874e-05	5.54657e-05
PCSK1N	2.57574	5.18013	1.008	0.0198548	0.0247961
OXTR	0.129422	1.23715	3.25686	9.69426e-11	3.87858e-10
INAVA	0.572908	2.40783	2.07136	2.10577e-15	2.50564e-14
S100A9	22.3188	73.4063	1.71765	1.23295e-11	5.932e-11
TCTN2	0.528212	1.34296	1.34623	7.16354e-14	5.68595e-13
CCND2	0.817258	2.38597	1.54571	5.33476e-12	2.73481e-11
FBLN1	4.49225	10.551	1.23187	9.45137e-07	2.02304e-06
RCAN3	0.685546	1.45719	1.08787	4.12677e-15	4.55966e-14
BTNL8	0.900368	2.15776	1.26095	0.000164167	0.000265166
GALNT7	0.371679	0.859867	1.21006	9.5575e-12	4.68645e-11
ITM2A	2.46556	5.73953	1.21902	0.00284035	0.00393309
GCNT3	0.353687	2.49598	2.81906	1.3568e-13	1.01008e-12
COL11A1	0.0998193	1.02482	3.3599	3.2215e-16	4.86417e-15
MCM8	0.773428	1.57874	1.02943	5.73975e-19	2.13285e-17
CHIT1	0.220465	1.86988	3.08433	0.000498011	0.000756456
ZNF532	0.55581	1.3745	1.30625	1.38036e-20	9.564e-19
SAPCD2	0.472397	1.46102	1.62891	5.59701e-13	3.53379e-12
NRM	4.74087	9.62077	1.021	6.24069e-12	3.1687e-11
PPP1R18	5.3514	12.7116	1.24815	1.90966e-23	4.03241e-21
DTX3	1.11923	2.49997	1.1594	3.44839e-08	9.09116e-08
S100A4	13.614	28.7587	1.07891	4.82949e-10	1.71233e-09
ANXA2P2	1.48025	3.24376	1.13183	5.88627e-15	6.24941e-14
HLA-DMB	2.87764	6.32137	1.13535	5.24069e-11	2.21113e-10
IGLV2-8	1.55305	5.6137	1.85385	7.80463e-05	0.000131109
MCAM	5.21552	10.6058	1.02397	1.17716e-15	1.51301e-14
HAGHL	0.275362	0.803278	1.54457	7.78188e-08	1.94335e-07
CLDN4	3.31984	15.3024	2.20457	3.70569e-12	1.96794e-11
SYT8	0.618444	2.4575	1.99048	6.77938e-05	0.000114595
ZSWIM4	0.832188	2.02065	1.27984	2.11268e-21	1.97922e-19
ICAM1	9.39921	23.8299	1.34216	3.70266e-18	1.03263e-16
GUCY1B1	1.24492	2.77008	1.15387	4.50183e-15	4.93717e-14
RIN1	0.442792	0.930112	1.07078	7.38367e-09	2.15879e-08
KCNK13	0.320753	0.737372	1.20093	1.6658e-11	7.78282e-11
PLP2	19.8307	45.7362	1.2056	6.03818e-09	1.78701e-08
MILR1	0.566632	1.19921	1.0816	5.41284e-14	4.4122e-13
ASRGL1	0.954438	2.43041	1.34847	3.88001e-11	1.68184e-10
TMSB4XP8	3.5452	9.00006	1.34407	3.55252e-12	1.89416e-11
RAB42	0.352723	1.14543	1.69928	1.46841e-14	1.3953e-13
ORC1	0.814738	1.94738	1.25713	6.781e-15	7.06957e-14
MTFR2	0.441285	0.978629	1.14905	3.45278e-14	2.97875e-13
TNFAIP8	0.516936	1.32322	1.356	5.66155e-21	4.59242e-19
CD37	1.38801	2.9683	1.09662	8.7367e-12	4.32382e-11
FOXD2-AS1	1.00194	2.10815	1.07318	1.13374e-13	8.57428e-13
CYP4F60P	0.727112	0.343555	-1.08164	0.000400403	0.000615147
FAM3C2P	0.881032	1.78012	1.01471	1.68327e-15	2.06193e-14
S100A3	0.392626	0.910854	1.21406	2.01205e-13	1.41921e-12
ETV7	1.10678	2.35174	1.08735	5.29808e-09	1.58205e-08
FOLR1	0.410074	1.82158	2.15123	6.86565e-05	0.000116009
TRAM1L1	0.330003	0.721496	1.12851	1.23097e-08	3.48121e-08
RUNX1	0.833354	1.789	1.10215	1.50437e-17	3.50485e-16
BSG-AS1	0.888198	1.88331	1.08432	7.22704e-10	2.48042e-09
MLLT3	0.20966	0.885678	2.07873	5.62428e-18	1.48747e-16
NKD2	0.598049	1.4591	1.28674	0.000255842	0.000403936
HOXB7	0.693579	1.66208	1.26086	0.0126211	0.016141
RAVER2	0.683653	1.65335	1.27406	7.1466e-12	3.58624e-11
ENO2	0.48023	2.64472	2.46132	5.55579e-21	4.53427e-19
HDAC7	1.97053	4.30596	1.12775	4.92997e-19	1.88458e-17
MT1X	141.7	47.3274	-1.58209	8.69938e-05	0.000145204
SIX2	0.137145	1.08796	2.98786	1.36918e-06	2.86432e-06
PAG1	1.23134	2.70317	1.13443	6.88833e-15	7.16461e-14
ARHGEF18	0.618191	1.23799	1.00188	1.43286e-20	9.87635e-19
RAP1GAP2	0.388778	1.05275	1.43714	7.69666e-08	1.92315e-07
CD38	0.410258	1.13961	1.47394	0.000112121	0.000184644
VAT1L	0.637685	1.29918	1.02669	2.94892e-05	5.21461e-05
CST2	0.352506	0.938818	1.4132	7.83456e-07	1.69358e-06
CDR2L	0.836485	2.92235	1.80472	2.47773e-13	1.71227e-12
HLF	18.5611	8.91135	-1.05856	4.79902e-10	1.70198e-09
EDNRA	0.629338	1.32145	1.07022	3.24165e-12	1.74096e-11
JCHAIN	6.69388	16.1623	1.27172	0.000367958	0.000568189
IGLV2-11	4.09064	27.3336	2.74028	0.000546866	0.000826419
CDC6	1.802	3.9426	1.12955	1.47985e-14	1.40517e-13
DOK7	0.553713	1.17326	1.08331	0.00875935	0.0114107
G6PD	6.27955	20.5707	1.71185	1.55198e-13	1.13689e-12
EMILIN2	0.665482	1.60069	1.26622	1.42354e-14	1.35558e-13
MT2A	520.563	199.95	-1.38043	0.000383563	0.000590571
TLR2	0.84951	2.30312	1.43889	6.01925e-14	4.85592e-13
FGFR2	5.08023	12.1814	1.26171	1.22729e-10	4.82037e-10
MBOAT1	1.44712	4.47848	1.62982	1.06243e-20	7.7232e-19
NIBAN1	0.640025	1.74868	1.45007	3.00469e-15	3.43102e-14
LINC01480	0.315407	1.45447	2.2052	1.09681e-06	2.32895e-06
TRIM45	0.612545	1.51966	1.31087	1.10996e-14	1.09133e-13
ADAM8	0.801878	1.94147	1.2757	7.81808e-13	4.78619e-12
GPX8	0.638297	2.01356	1.65745	2.8785e-17	6.06857e-16
CHST2	0.598333	1.52446	1.34928	4.20922e-13	2.75432e-12
STK39	1.72795	4.37899	1.34154	4.57919e-14	3.82645e-13
CENPF	1.40929	3.23088	1.19696	1.80261e-15	2.18199e-14
PFKP	1.49658	8.13784	2.44297	2.75817e-16	4.27147e-15
KCNQ1	1.21296	3.94444	1.70129	5.51482e-10	1.93572e-09
BCL9L	1.45529	3.04158	1.06351	3.40035e-14	2.93733e-13
SCGB2A1	0.400578	0.8602	1.10259	2.53426e-06	5.11118e-06
PRKD1	0.501564	1.00547	1.00336	5.72399e-09	1.70083e-08
TTC22	0.89593	1.81629	1.01954	1.74767e-11	8.12341e-11
WIPF1	1.33612	3.06052	1.19573	4.19327e-16	6.09651e-15
TMPRSS3	0.906595	2.8627	1.65885	3.65574e-09	1.11778e-08
SGO2	0.527944	1.06959	1.0186	7.60427e-16	1.03014e-14
MUC20	1.03005	3.93172	1.93245	0.00045069	0.000688429
GPR34	0.879264	1.90212	1.11324	4.97906e-16	7.08411e-15
PCED1B	1.10409	2.73049	1.30631	6.53587e-17	1.24744e-15
PRR36	0.286792	0.777405	1.43866	8.50333e-10	2.87763e-09
FZD7	0.553679	1.72016	1.63542	1.59266e-10	6.13231e-10
LINC01857	0.342722	0.722729	1.07642	0.00157548	0.00225264
UAP1L1	0.81376	2.9567	1.86131	1.40126e-12	8.15797e-12
SLC16A12	1.24053	0.610232	-1.02353	0.00572344	0.00761937
RAB3IL1	1.90954	4.47255	1.22788	2.08983e-12	1.16909e-11
CEP55	0.66251	2.24171	1.75858	1.28936e-18	4.17331e-17
IGHV3-15	5.0847	13.2093	1.37732	0.000315405	0.000491545
ENTPD2	1.13039	2.7599	1.2878	6.96735e-07	1.51597e-06
HMGA1	25.0649	52.1558	1.05716	3.18425e-13	2.14916e-12
BACE2	1.52809	6.93718	2.18262	7.68785e-15	7.86703e-14
SOX4	3.54956	10.706	1.5927	5.35745e-13	3.40843e-12
CACNA1D	0.313211	0.724958	1.21076	1.082e-12	6.43446e-12
ZNF292	0.786117	1.63824	1.05933	1.18131e-14	1.15212e-13
HAVCR1	0.271912	1.42975	2.39455	3.45274e-08	9.10081e-08
FABP5	2.05121	4.83919	1.23829	7.52167e-07	1.63072e-06
BSPRY	0.99171	2.48786	1.32692	8.62826e-07	1.85581e-06
SLC36A1	0.879034	1.83388	1.06091	4.80908e-24	1.33282e-21
CXCL5	0.391436	6.30017	4.00854	4.92035e-06	9.5751e-06
KCNK5	2.16003	6.30194	1.54475	3.37283e-06	6.68685e-06
PDE5A	0.287963	0.708061	1.29799	5.58786e-07	1.23133e-06
ALDOA	47.156	95.335	1.01556	3.17194e-11	1.40094e-10
ZFPM2-AS1	0.865953	2.06425	1.25325	4.4233e-05	7.66387e-05
IGHV1-18	6.36398	25.0987	1.97961	2.4171e-07	5.6136e-07
TTC39A	0.643956	2.25754	1.80971	6.49282e-14	5.19699e-13
CLEC7A	0.389675	0.97613	1.3248	9.13231e-15	9.1827e-14
RELL1	0.495485	1.08276	1.1278	1.10356e-15	1.43087e-14
DAGLA	0.566976	1.29788	1.1948	1.01408e-12	6.05488e-12
KIF2C	1.70153	4.4788	1.39628	1.30707e-13	9.7685e-13
CDH17	0.101259	1.30707	3.69021	6.08101e-09	1.79928e-08
S100A14	12.5588	36.8204	1.5518	2.0529e-07	4.81993e-07
SOGA1	0.772074	1.75048	1.18094	5.15131e-22	6.52647e-20
SH2D3A	0.411381	1.39959	1.76645	1.05183e-07	2.57025e-07
ALOX5AP	1.07887	3.515	1.704	6.73168e-16	9.25119e-15
ADGRA2	1.23868	2.55592	1.04504	8.61183e-11	3.48005e-10
HGF	0.512223	1.51198	1.5616	8.41215e-07	1.81138e-06
FCRLA	0.274443	0.921756	1.74788	3.44763e-05	6.0403e-05
PRSS22	0.0882187	1.95476	4.46976	1.67808e-09	5.40129e-09
TBC1D30	0.343479	0.731386	1.09041	2.60203e-10	9.63128e-10
IFI27L2	3.06508	6.39044	1.05999	2.1313e-10	8.02738e-10
APBB1IP	3.89083	8.47319	1.12283	2.42441e-10	9.03414e-10
FPR1	0.489364	1.38587	1.50182	3.00203e-13	2.03547e-12
SFRP5	1.19545	13.6236	3.51049	1.60974e-06	3.3361e-06
CD79A	1.42906	3.43469	1.26511	0.00455899	0.00615033
FRMD6	0.673221	1.4359	1.0928	2.96242e-14	2.61507e-13
COL8A2	0.225644	1.10534	2.29237	4.4405e-16	6.38626e-15
ALKAL2	0.177165	1.60721	3.18139	0.00550399	0.0073381
SLC22A11	5.13106	2.26352	-1.18069	0.000325382	0.000506263
IFT57	1.33232	3.0261	1.18352	4.5647e-18	1.24435e-16
HSPA7	0.79902	2.8064	1.81242	8.11587e-11	3.3027e-10
LMNB1	4.6738	9.46247	1.01762	2.49612e-13	1.7214e-12
MICALL2	1.5563	3.3505	1.10626	1.6771e-15	2.05626e-14
HNF1B	2.25265	5.99974	1.41328	5.94379e-07	1.30393e-06
SMC4	1.44747	3.30052	1.18916	4.25159e-17	8.59558e-16
VAV3	0.462278	1.11855	1.27479	8.45041e-10	2.86264e-09
THSD4	0.613583	1.793	1.54705	1.07673e-10	4.27192e-10
IGHV3-64	0.392082	0.906164	1.20862	0.000266587	0.000419842
COL6A2	18.5686	39.1248	1.07522	4.50971e-09	1.3613e-08
IQGAP1	1.98213	5.36689	1.43703	5.17585e-26	4.3034e-23
RAB31	1.58949	3.5959	1.17779	1.65309e-17	3.77204e-16
MYEOV	0.359084	2.99265	3.05903	0.0039683	0.00539779
LINC01503	0.931364	1.91778	1.04202	4.55762e-06	8.90048e-06
DES	0.39071	2.30578	2.56108	6.6748e-06	1.27707e-05
NCAPD2	3.19772	6.77854	1.08393	1.72539e-17	3.90355e-16
CREB3L1	0.814029	3.2527	1.99848	1.74895e-12	9.98124e-12
UNC13D	0.603048	2.19689	1.86511	1.10456e-11	5.35689e-11
ARHGAP27	0.772788	1.63358	1.07989	3.204e-19	1.31552e-17
OLFM4	0.0417324	5.30174	6.98915	5.9952e-05	0.00010217
SEC14L6	0.200909	0.866095	2.10798	4.75297e-06	9.26972e-06
CDC7	0.832576	1.83878	1.1431	1.02765e-16	1.84243e-15
PRELP	2.27373	4.81888	1.08363	2.14949e-05	3.87042e-05
RNF145	3.42565	6.98686	1.02827	3.2146e-17	6.65067e-16
SLC6A8	3.1184	8.89594	1.51234	6.83792e-09	2.00761e-08
MAEL	0.706639	1.57713	1.15826	4.45607e-11	1.91285e-10
RCAN2	1.44485	3.04631	1.07615	2.30796e-07	5.37044e-07
POU5F1	0.474522	0.99315	1.06554	2.85472e-09	8.89168e-09
PODXL2	3.0774	6.8658	1.15772	1.52054e-07	3.64464e-07
SMIM22	0.174409	2.41228	3.78985	1.34538e-07	3.24762e-07
HEPACAM	3.56416	0.921507	-1.9515	4.55813e-07	1.01808e-06
MYBL2	5.36581	12.8588	1.26089	1.65187e-12	9.46781e-12
PLXDC2	0.681496	1.53297	1.16955	1.01408e-12	6.05488e-12
CSAG3	0.419731	1.51118	1.84813	1.14021e-07	2.77603e-07
PLTP	8.97266	20.7684	1.21078	8.24192e-10	2.79771e-09
CYP2E1	421.229	119.468	-1.81798	3.07722e-15	3.50782e-14
EVPL	0.279749	1.00195	1.84061	7.68053e-08	1.92021e-07
SPINDOC	2.14432	4.47375	1.06097	3.72706e-20	2.13711e-18
CCN3	0.709885	1.50169	1.08094	1.04021e-06	2.21548e-06
HS6ST2	0.305729	0.886067	1.53516	1.61364e-06	3.34365e-06
CLIP2	1.57451	4.41547	1.48766	3.24478e-20	1.92702e-18
MAGEA3	2.97154	8.47241	1.51156	1.19605e-05	2.22532e-05
CSF1	3.65559	8.85478	1.27635	7.41348e-17	1.38319e-15
CYP26B1	0.273135	1.0901	1.99677	1.16596e-08	3.30719e-08
JAK2	0.693497	1.41738	1.03127	1.5979e-16	2.69416e-15
TMSB10	700.838	1448.11	1.04701	1.42947e-08	4.00174e-08
ZC2HC1A	0.385613	0.955664	1.30935	1.48529e-18	4.72698e-17
NUF2	1.3868	2.98232	1.10468	3.21887e-12	1.73153e-11
CYBB	1.98371	6.20337	1.64485	1.15505e-16	2.02445e-15
AGR2	0.624724	17.2137	4.78419	1.60328e-06	3.32373e-06
IGKV4-1	20.6505	61.3776	1.57154	8.05569e-05	0.000135036
CDS1	0.756895	1.99301	1.39678	2.59083e-11	1.16242e-10
C19orf33	1.82962	4.93342	1.43104	0.000605623	0.000909941
TMEM229B	0.378091	0.764153	1.01513	1.52696e-12	8.81648e-12
KLC2	1.77903	3.73254	1.06907	1.16601e-29	5.17047e-26
COL6A3	2.62238	6.4413	1.29647	1.81245e-12	1.03126e-11
TM4SF20	2.87151	6.61948	1.20491	6.56538e-05	0.000111147
ZG16B	0.135793	1.563	3.52484	1.29102e-17	3.09449e-16
ZNF204P	0.474164	1.10567	1.22146	3.83333e-05	6.68696e-05
HPD	841.692	248.53	-1.75987	1.54052e-19	7.11581e-18
DDR1	2.02074	8.42546	2.05987	5.2509e-17	1.03486e-15
TRPV2	1.91293	4.24175	1.14887	4.86015e-10	1.72274e-09
PIF1	0.444053	0.901014	1.02082	9.63078e-11	3.85666e-10
ITGB1-DT	0.670702	2.45517	1.87208	6.66663e-12	3.36335e-11
DAB2	3.7504	8.79276	1.22927	1.36935e-14	1.31242e-13
PLK1	1.56548	3.86992	1.3057	2.97034e-16	4.55235e-15
IGHV4-39	8.86188	36.3522	2.03636	6.79981e-06	1.29966e-05
LHFPL2	1.01646	2.42736	1.25584	2.73102e-15	3.14825e-14
IGHV3-13	0.495645	1.8889	1.93017	0.000427523	0.00065545
MBOAT4	0.351412	0.893826	1.34683	4.69558e-10	1.6693e-09
TNFSF9	0.319787	0.704233	1.13894	4.22179e-08	1.09607e-07
LRFN4	0.44951	1.63554	1.86334	1.20526e-12	7.11341e-12
GPR183	1.46326	3.34662	1.19352	6.56852e-11	2.7247e-10
FAM96AP2	0.323538	0.829937	1.35907	5.01539e-06	9.74153e-06
EIF5A2	0.875883	1.77882	1.02211	1.28029e-08	3.61222e-08
TNFRSF18	0.803521	1.8657	1.21531	3.50727e-08	9.22261e-08
FBLIM1	3.31261	8.73617	1.39903	2.74901e-19	1.16837e-17
CD209	0.661103	1.46995	1.15282	5.52343e-09	1.64491e-08
COL16A1	0.632196	1.91948	1.60227	7.8707e-15	8.0356e-14
MECOM	0.437783	1.15086	1.39443	9.57224e-13	5.75676e-12
TOX2	1.45835	3.25779	1.15956	3.29783e-10	1.20426e-09
MIR23AHG	1.29029	2.70785	1.06946	3.55659e-07	8.07394e-07
SLC7A8	0.597799	1.64194	1.45767	4.0887e-12	2.15329e-11
BMP6	0.451223	1.10619	1.29368	0.000865844	0.00127584
TMC4	2.4469	11.2318	2.19856	0.000509477	0.000772725
LGALS3	16.8856	35.089	1.05523	2.57338e-11	1.15576e-10
ITPRIPL2	1.53236	3.21748	1.07017	1.15938e-18	3.79881e-17
ARMCX2	0.527802	1.54696	1.55137	1.31867e-10	5.14738e-10
VAV1	0.722719	1.60842	1.15413	1.02399e-11	4.99343e-11
EPHB3	0.223278	1.15524	2.37129	4.30259e-13	2.8031e-12
MISP	1.02965	5.29832	2.36338	4.55737e-07	1.01808e-06
CIP2A	0.458246	1.19714	1.38539	4.75647e-19	1.8394e-17
PLIN1	3.25837	1.45927	-1.1589	1.37981e-07	3.32528e-07
NFAM1	0.468763	1.10813	1.24119	4.87181e-15	5.29491e-14
PKP3	0.200711	2.2415	3.48127	1.51853e-09	4.92107e-09
MYO10	0.597596	1.82012	1.60679	2.53553e-06	5.11218e-06
TNIK	0.511544	1.32375	1.3717	1.97421e-12	1.11189e-11
TLCD3A	1.10422	2.59853	1.23466	2.60354e-16	4.0699e-15
PAPLN	0.748857	3.46895	2.21174	2.87413e-16	4.42529e-15
HILPDA	1.76119	4.61799	1.39071	1.01792e-15	1.33019e-14
CYP1B1	3.72247	8.22642	1.14401	5.44566e-10	1.91447e-09
VEPH1	0.0979322	1.01962	3.3801	4.21267e-14	3.55366e-13
EHF	0.730073	3.36145	2.20297	9.09438e-18	2.27839e-16
ANXA1	3.84992	8.53539	1.14863	1.47146e-08	4.10976e-08
CNTNAP1	0.442264	1.10367	1.31933	4.94118e-14	4.08023e-13
PELATON	0.307947	0.94571	1.61872	6.96027e-09	2.04173e-08
CTTNBP2NL	0.811007	1.74402	1.10463	5.00535e-20	2.7515e-18
PRSS23	1.586	3.62788	1.19374	1.07147e-16	1.9107e-15
ANO9	0.284309	1.60583	2.49779	7.1466e-12	3.58624e-11
SSX1	4.60294	11.2557	1.29002	0.000777123	0.00115213
SLC1A5	3.54471	13.7587	1.9566	1.65309e-17	3.77204e-16
ZNF43	0.2954	0.749601	1.34345	3.14975e-14	2.75847e-13
IGKV1-5	16.18	46.7463	1.53064	2.82218e-05	5.00106e-05
APOC1P1	84.8956	39.0663	-1.11977	1.15599e-06	2.44485e-06
ADGRE5	4.06773	9.48766	1.22183	3.25323e-15	3.69264e-14
HAPLN3	0.56752	1.51839	1.4198	1.14321e-11	5.52419e-11
SEMA4A	0.336303	0.841205	1.3227	9.34893e-15	9.33699e-14
AKR1B1	4.87313	10.4893	1.10599	1.31009e-10	5.12142e-10
ENDOD1	1.59595	3.9073	1.29176	2.79234e-10	1.02956e-09
SIPA1L2	2.65009	6.0929	1.20109	8.55657e-10	2.89271e-09
SLC4A11	0.181501	0.988514	2.44529	2.56033e-14	2.2998e-13
IGHV2-5	0.412956	1.42965	1.7916	5.57715e-05	9.54249e-05
CA4	0.791778	0.364725	-1.11829	4.18497e-05	7.26892e-05
FRMD4A	0.696886	1.4795	1.08611	1.01062e-16	1.81679e-15
PAM	1.58904	3.7991	1.2575	1.12152e-15	1.44851e-14
CCL2	4.67817	10.8955	1.21971	2.10836e-07	4.94142e-07
AFAP1L2	0.339001	0.848454	1.32355	1.00178e-10	3.99482e-10
SYN3-AS1	1.78196	0.783745	-1.185	2.24783e-10	8.43046e-10
ANXA4	12.2594	28.5854	1.22138	2.1451e-10	8.07249e-10
PIK3CD	0.723542	1.63915	1.1798	2.9148e-13	1.98036e-12
FDCSP	4.42188	18.6452	2.07607	0.00138737	0.00199937
SEMA5B	0.510264	1.09708	1.10435	3.00556e-11	1.33499e-10
AQP6	0.990289	0.238131	-2.05609	0.00864455	0.0112688
ETV5	1.72498	3.78111	1.13223	2.70216e-18	7.79757e-17
SLC39A6	5.1923	10.7235	1.04634	4.19543e-19	1.63671e-17
WDHD1	0.473313	1.03992	1.1356	8.42196e-19	2.92526e-17
SULT1C4	0.361958	1.51178	2.06235	7.17475e-05	0.00012094
IL2RB	0.9225	2.2881	1.31053	2.60399e-12	1.42673e-11
CRMP1	0.651667	1.50021	1.20296	5.08168e-09	1.5205e-08
SEMA4D	0.340685	0.818038	1.26373	1.74841e-13	1.25453e-12
CD109	0.8731	2.21607	1.34379	1.53534e-15	1.91241e-14
FAR2	0.37498	0.783564	1.06324	6.01925e-14	4.85592e-13
PIWIL4	0.171796	0.829605	2.27173	5.20336e-13	3.32471e-12
CRYGS	0.728485	2.41852	1.73115	0.0247551	0.0306256
COTL1	4.16202	8.56986	1.04199	1.4075e-10	5.46684e-10
RIBC2	0.436243	1.15312	1.40234	1.52951e-11	7.20504e-11
SULT2B1	0.281803	0.885543	1.65187	0.000594375	0.000894353
C6orf223	0.777853	2.77565	1.83525	1.8074e-09	5.78116e-09
SLC44A2	5.04909	11.0531	1.13036	1.86487e-12	1.05838e-11
CTH	44.9658	15.6081	-1.52654	6.25688e-09	1.84803e-08
SIGLEC9	0.41636	0.919042	1.1423	9.9956e-13	5.97894e-12
HEYL	2.44613	5.03108	1.04037	1.20346e-10	4.73937e-10
ADAMTS16	0.401785	1.0594	1.39875	0.000318191	0.000495481
IMPDH1	2.05967	6.32442	1.61852	1.91818e-18	5.90683e-17
IGKV1-17	3.52164	11.3179	1.68429	0.000441267	0.000674966
NCK2	4.44201	11.3532	1.35381	2.0479e-14	1.88014e-13
PLEKHG4	0.294001	0.70633	1.26452	1.6422e-08	4.55129e-08
TFF2	0.831383	8.41092	3.33868	4.30488e-08	1.1159e-07
SLC2A1	1.59076	3.44288	1.1139	3.36161e-10	1.22654e-09
NEURL3	1.24509	4.36691	1.81036	2.89351e-08	7.7139e-08
RRAD	0.987183	2.67232	1.4367	4.56736e-08	1.17728e-07
EPHB6	0.476007	2.5663	2.43063	2.15322e-16	3.45529e-15
PIP4P2	1.28796	2.9381	1.18979	2.00252e-11	9.20508e-11
CENPA	1.04441	2.54398	1.2844	3.17397e-14	2.7742e-13
DNAJC6	0.510389	1.02811	1.01033	4.77029e-12	2.47115e-11
IGHGP	5.1809	11.3481	1.13118	6.07958e-05	0.000103529
MAGEA12	1.38707	4.66542	1.74997	2.14106e-05	3.85577e-05
ADCY3	0.662742	1.43299	1.11251	4.36172e-15	4.8033e-14
ARHGAP30	1.48993	3.04069	1.02915	3.00203e-13	2.03547e-12
SNAP25	0.781442	2.81363	1.84822	5.79847e-06	1.11827e-05
COL12A1	0.741088	1.63861	1.14476	1.51196e-10	5.84189e-10
GLIS3	0.452283	1.48987	1.71989	1.41134e-12	8.20945e-12
SLC16A11	16.9274	7.3654	-1.20053	1.85624e-05	3.37022e-05
MKI67	1.64583	3.8533	1.22728	9.83055e-14	7.53751e-13
CCR5	0.596492	1.34377	1.17171	2.18866e-08	5.95291e-08
C6orf141	0.250357	1.56531	2.64439	1.47836e-05	2.71901e-05
FOXS1	1.24321	2.88515	1.21457	2.24743e-07	5.24611e-07
CHAF1B	0.805589	1.99707	1.30977	6.2563e-16	8.67858e-15
COL10A1	0.163034	0.845026	2.37382	1.19468e-09	3.94266e-09
GSTP1	12.1913	32.3704	1.40882	1.22761e-06	2.58401e-06
JAG1	2.55496	6.77057	1.40598	7.76685e-12	3.88284e-11
PRSS8	3.99466	11.0952	1.47379	0.000155869	0.000252407
PMP22	2.8389	5.69505	1.00438	3.85907e-09	1.17503e-08
ILDR2	0.294965	0.857236	1.53915	4.23265e-11	1.82529e-10
PTGES	1.51445	4.90085	1.69424	1.16958e-07	2.84234e-07
FUT1	0.528826	1.1023	1.05966	1.04201e-10	4.1428e-10
FCGR2B	0.345835	1.28058	1.88864	1.25158e-10	4.90997e-10
EVC	0.845363	2.0935	1.30827	6.31263e-09	1.86367e-08
WDR76	1.14534	2.35382	1.03923	1.73545e-13	1.24793e-12
ZNF239	0.362717	1.0686	1.55881	1.90932e-11	8.81018e-11
APOL4	0.528369	1.39967	1.40547	3.32318e-14	2.88377e-13
MCUB	0.580756	1.90164	1.71124	1.61752e-20	1.08676e-18
LPAR1	0.239904	0.805748	1.74787	2.64173e-07	6.09908e-07
FLNA	9.90067	33.3004	1.74994	3.87992e-21	3.30862e-19
IGHV3-23	8.91632	37.4526	2.07054	1.48598e-05	2.73228e-05
TMEM171	1.46319	2.9606	1.01677	6.97741e-06	1.33191e-05
CDH6	0.380704	1.52461	2.00169	9.63222e-10	3.22358e-09
CAPG	8.01885	18.3614	1.19521	4.148e-13	2.71961e-12
FAM245A	0.708089	0.314977	-1.16869	0.000471278	0.000718251
CTF1	0.382148	0.771431	1.01341	9.84021e-05	0.000163162
NEB	0.387693	1.19645	1.62578	1.81924e-09	5.81623e-09
ERP27	0.51202	1.67182	1.70715	6.81688e-08	1.71396e-07
GLYAT	30.5523	12.994	-1.23344	3.55253e-12	1.89416e-11
LINC01589	0.348838	0.731545	1.06839	5.81839e-12	2.96559e-11
MGP	10.7825	22.841	1.08293	3.04824e-06	6.08505e-06
ST8SIA4	0.381986	0.862707	1.17535	3.19858e-16	4.83531e-15
SLC66A3	3.26978	6.70514	1.03607	9.82671e-22	1.08937e-19
NPFFR2	0.32013	0.902769	1.4957	5.07907e-06	9.8609e-06
MAGEA1	3.37027	7.5806	1.16945	0.00804297	0.0105176
TRBV20-1	0.589251	1.31112	1.15384	3.19099e-06	6.34999e-06
RTL6	0.916782	2.00011	1.12543	2.06362e-10	7.7923e-10
PPP1R1B	0.115956	1.47899	3.67295	0.0013342	0.00192525
CLCF1	1.30088	3.0993	1.25245	7.27729e-15	7.49301e-14
SPINT1	3.09548	19.1933	2.63237	2.29889e-14	2.0861e-13
ARHGEF19	0.613057	1.33842	1.12643	7.7254e-14	6.06319e-13
FBXO5	0.712495	1.4362	1.0113	2.91059e-15	3.34366e-14
ANXA13	4.0956	12.6514	1.62715	6.1352e-06	1.17966e-05
ADAP1	0.514719	1.50926	1.55199	2.05505e-08	5.60785e-08
RASA3	1.29042	2.87254	1.15449	3.04458e-16	4.63941e-15
PFN2	2.823	6.53725	1.21146	3.81658e-08	9.97287e-08
CTSK	3.42792	11.2305	1.71202	1.25e-11	6.00098e-11
GPD1L	1.20669	2.49928	1.05046	1.80987e-14	1.68133e-13
C2CD4B	0.327914	0.731765	1.15806	0.0035114	0.00480432
C1QC	45.4032	93.8355	1.04734	2.90702e-09	9.03977e-09
LPCAT4	0.882617	2.40567	1.44658	6.9862e-18	1.80461e-16
PTN	0.990592	3.29233	1.73275	0.000250937	0.000396475
MYRF	3.8512	8.57058	1.15408	3.6559e-09	1.11778e-08
TAP1	10.2556	22.9549	1.16239	2.56364e-18	7.4626e-17
APLP1	0.473107	2.3629	2.32032	9.75284e-10	3.26231e-09
KLHDC7B	0.401118	1.47432	1.87795	1.92225e-09	6.11909e-09
DOCK11	0.538435	1.08802	1.01486	2.01098e-10	7.61951e-10
S100A11	49.9492	178.584	1.83807	2.78606e-14	2.48245e-13
TNFRSF21	5.59594	13.924	1.31512	3.15356e-10	1.15506e-09
XIST	0.646497	1.3815	1.09553	0.00319395	0.00439755
MUC6	1.67256	6.27613	1.90782	2.21509e-06	4.49609e-06
RELT	0.286083	0.735068	1.36145	2.43946e-26	2.55062e-23
WDR62	0.475823	1.09495	1.20237	7.24261e-16	9.86167e-15
TMSB10P1	0.307025	0.700235	1.18948	0.000154941	0.000250935
PLAU	1.7705	6.16762	1.80055	4.79927e-19	1.84522e-17
KIRREL1	0.818928	2.10924	1.36492	4.0887e-12	2.15329e-11
INCENP	1.39879	2.9962	1.09895	2.40282e-23	4.84313e-21
FUT3	0.0986784	1.21267	3.61931	6.06065e-07	1.32847e-06
LINC01116	0.287787	0.718964	1.32092	0.00236102	0.0033027
KIF20A	1.85695	3.99096	1.1038	5.60183e-12	2.8629e-11
SLC4A7	0.46589	0.973585	1.06332	9.32655e-14	7.1967e-13
MYO5A	0.592586	1.24361	1.06944	5.29591e-19	2.00717e-17
YBX2	0.785009	1.67702	1.09512	0.0119997	0.0153806
CTTNBP2	0.286853	0.798635	1.47723	0.000381346	0.000587363
IGKV2-24	1.02044	3.85728	1.9184	0.00082781	0.00122237
CENPK	0.455564	0.914803	1.00581	5.41284e-14	4.4122e-13
GPSM2	0.416739	0.986141	1.24265	2.02235e-20	1.32529e-18
PTGDS	29.3924	146.767	2.32001	0.000747529	0.00111048
FGD3	0.565464	1.39688	1.3047	2.89547e-12	1.57218e-11
CLIP4	0.894499	1.78978	1.00063	4.17563e-08	1.08472e-07
P3H3	0.740378	1.78243	1.26751	5.42954e-06	1.04939e-05
OSCAR	0.471482	1.06809	1.17976	1.58234e-10	6.09613e-10
TCN1	0.0693475	0.928771	3.74341	5.77169e-09	1.71348e-08
SLAMF8	1.36539	3.6739	1.428	2.33533e-13	1.62314e-12
TMED3	1.29525	2.59885	1.00464	5.45421e-11	2.2896e-10
STIL	0.385594	0.99306	1.3648	3.92767e-22	5.17325e-20
AKT3	0.590905	1.43824	1.28331	3.12932e-12	1.68608e-11
KIF2A	1.14526	2.298	1.0047	2.16964e-22	3.10352e-20
PLPP2	1.60413	6.10803	1.92892	3.54706e-08	9.31987e-08
MAML2	0.460989	1.07903	1.22694	1.97838e-17	4.35015e-16
IGHV1-24	4.10855	14.0741	1.77634	7.47802e-05	0.000125765
SYDE1	1.31825	2.6884	1.02812	3.81138e-12	2.01842e-11
PHF19	1.28388	2.61538	1.02651	2.04898e-16	3.30395e-15
IGLV1-47	5.48681	30.145	2.45788	5.58372e-05	9.55127e-05
MDFI	0.75534	2.4053	1.67102	1.86735e-06	3.83059e-06
CMTM4	1.13661	2.28203	1.00558	4.5619e-10	1.62525e-09
PADI1	0.525682	1.33675	1.34647	0.000224544	0.000356967
ADAM17	1.02207	2.25405	1.14102	1.72571e-18	5.40168e-17
WDR54	0.971282	2.29623	1.24131	5.76029e-12	2.93936e-11
KIF21B	0.587611	1.30407	1.15009	4.02816e-13	2.64887e-12
GPR35	0.723268	1.60534	1.15028	2.88328e-10	1.06103e-09
CFTR	0.208591	3.86489	4.21168	1.32624e-10	5.17541e-10
EPO	1.63768	3.86196	1.23768	2.91313e-05	5.15406e-05
GBGT1	0.382635	0.913832	1.25596	5.86161e-16	8.19948e-15
IGLV3-27	0.801191	8.05116	3.32898	0.00103648	0.00151287
OLFML2B	1.83686	5.21685	1.50594	3.74469e-17	7.64042e-16
TMEM156	0.865786	3.46675	2.0015	1.05973e-13	8.06036e-13
CCR2	0.32558	0.676977	1.0561	4.59299e-08	1.18297e-07
NCAPG	1.36395	3.04979	1.16092	9.50341e-13	5.72312e-12
SCPEP1	8.1547	16.8247	1.04488	1.6662e-11	7.78282e-11
TUBA1C	5.64245	12.2436	1.11764	1.81651e-23	3.89759e-21
HLA-DRA	169.851	342.23	1.0107	1.29525e-08	3.65134e-08
RAVER1	0.966793	2.05238	1.08602	5.27195e-16	7.46093e-15
ADAM9	2.95187	7.93478	1.42656	2.19183e-17	4.77216e-16
DOK3	0.519863	1.15868	1.15628	1.18431e-16	2.07301e-15
FCER1G	13.1788	31.266	1.24637	8.278e-11	3.35636e-10
GPR176	0.849092	1.81832	1.09861	5.94644e-11	2.48057e-10
TPBG	0.181106	0.810784	2.16248	5.64104e-12	2.87961e-11
LOXL1	0.93823	3.72048	1.98748	8.40453e-08	2.08826e-07
SNHG18	0.648747	1.39503	1.10457	1.76421e-09	5.65844e-09
FZD2	0.294046	1.07208	1.86629	1.59895e-13	1.16425e-12
NRARP	1.3612	2.8343	1.05812	8.726e-11	3.52084e-10
RNF24	0.692046	1.58076	1.19168	9.23146e-21	6.9382e-19
LECT2	52.4296	18.5389	-1.49982	1.01345e-19	4.95659e-18
AGRN	10.005	23.7735	1.24863	8.27342e-19	2.88119e-17
BIRC3	4.80387	13.1231	1.44984	7.93857e-10	2.70163e-09
IGHV4-55	0.351178	1.02445	1.54457	2.0652e-05	3.7271e-05
FCGR1A	0.29927	0.953993	1.67253	3.52962e-13	2.35597e-12
KCNU1	1.43658	0.281449	-2.3517	1.03215e-07	2.52587e-07
FAM133A	0.687775	1.61193	1.22878	9.71553e-05	0.000161275
C11orf49	0.979545	1.96854	1.00695	1.49517e-13	1.0983e-12
EGLN3	0.437642	2.67376	2.61105	3.92767e-22	5.17325e-20
CLIC6	0.278668	0.990679	1.82987	7.97697e-08	1.98834e-07
MAB21L2	0.325543	1.85851	2.51323	1.98293e-07	4.67131e-07
MMP7	2.43911	13.1601	2.43174	2.90914e-11	1.29476e-10
MFSD10	5.19692	12.7707	1.2971	4.24331e-14	3.57271e-13
LILRB4	0.574206	1.63422	1.50896	7.96208e-14	6.2269e-13
LIMK1	1.51119	4.12894	1.45009	7.27992e-24	1.79342e-21
LIPH	0.203231	1.02294	2.33153	1.19658e-09	3.94796e-09
TMEM159	0.575625	1.96668	1.77256	7.21784e-14	5.71884e-13
MMP12	0.26028	3.30506	3.66654	9.96666e-15	9.87241e-14
HPSE	0.259208	0.73235	1.49842	9.13231e-15	9.1827e-14
PLBD1	1.71331	5.11081	1.57677	5.53646e-16	7.76914e-15
MOB3B	0.85349	2.1087	1.30491	3.81344e-14	3.25402e-13
MSLN	0.0800898	1.99943	4.64183	7.16981e-05	0.000120872
AMPD3	0.272578	0.802999	1.55873	3.7965e-20	2.16759e-18
VLDLR	0.559343	1.44806	1.37231	0.001101	0.00160247
IGKV2D-40	1.40599	3.17717	1.17616	0.000816011	0.00120629
KRT80	0.245025	2.58262	3.39783	4.25164e-18	1.16774e-16
CD53	4.69085	11.1742	1.25225	5.43616e-13	3.44696e-12
B4GALNT2	0.34272	0.774648	1.17651	2.81162e-09	8.77386e-09
ANTXR1	1.29795	3.18026	1.29291	1.47341e-11	6.96546e-11
CXCR4	8.17066	17.1161	1.06683	1.88337e-13	1.33981e-12
KCNN4	0.267954	0.913236	1.769	1.24989e-09	4.11058e-09
ITGA5	9.9671	20.1708	1.01702	4.78027e-20	2.64966e-18
TNFRSF11B	1.55152	4.83668	1.64034	3.3502e-09	1.03214e-08
SLA	0.7532	1.52111	1.01402	5.65571e-10	1.9789e-09
QSOX1	5.29129	18.1288	1.77659	3.13346e-10	1.14802e-09
DOCK8	0.53001	1.06395	1.00533	3.74645e-10	1.35579e-09
LIF	0.68413	3.01648	2.14052	1.38132e-12	8.06307e-12
IGKV1OR2-108	0.747551	1.66883	1.15859	0.00196672	0.00278096
CCDC68	0.784621	1.70611	1.12064	1.99866e-13	1.41052e-12
TSPAN1	1.37461	3.36207	1.29033	6.47693e-05	0.000109761
PTHLH	0.187259	2.2052	3.55781	3.00146e-13	2.03547e-12
DSEL	0.425717	0.932386	1.13103	1.11608e-06	2.36572e-06
MMP2	5.07105	13.0497	1.36367	7.04302e-09	2.06464e-08
B4GALNT4	0.49924	1.67365	1.7452	0.00249408	0.00347968
SDS	230.313	103.503	-1.15392	0.0120676	0.0154643
C20orf194	0.707876	1.45706	1.04149	3.67047e-18	1.02796e-16
SRPX2	1.04855	3.92169	1.90308	3.24098e-09	1.00058e-08
DBN1	3.28566	8.98573	1.45145	7.18188e-10	2.4662e-09
MT2P1	7.54545	2.73494	-1.4641	0.00437726	0.00592015
TGFB3	1.55776	3.28587	1.0768	5.54972e-10	1.94591e-09
MIR210HG	0.78882	2.01942	1.35617	2.25865e-10	8.46626e-10
KIF23	0.614553	1.74175	1.50293	6.11018e-19	2.23922e-17
SOD3	4.33336	13.6621	1.65662	9.85145e-08	2.41797e-07
ID4	0.980356	2.06906	1.0776	6.52057e-06	1.24865e-05
CLEC11A	2.92299	6.87294	1.23348	2.25941e-07	5.27038e-07
MTCL1	0.195792	0.942655	2.26741	2.18879e-18	6.55799e-17
SLC5A1	0.0634172	0.925886	3.86789	7.23018e-10	2.48086e-09
OSBPL3	0.695831	1.66794	1.26126	4.12514e-20	2.33518e-18
TMC5	0.671251	2.94091	2.13134	1.65719e-07	3.94735e-07
SFRP4	1.02381	2.18181	1.09157	2.66162e-05	4.7311e-05
ZNF320	0.584935	1.47643	1.33577	8.7816e-14	6.79986e-13
IL20RB	0.511419	1.16955	1.19338	1.83303e-11	8.4787e-11
NLGN4X	0.330507	0.893234	1.43436	4.69835e-05	8.11085e-05
ITGB4	1.12834	5.99325	2.40914	4.8585e-16	6.92741e-15
SPOCK3	0.0927522	1.01976	3.45871	1.16348e-06	2.45875e-06
IGLV8-61	4.97764	14.6381	1.5562	0.0052804	0.00705982
FSTL1	4.73202	10.2275	1.11192	2.3628e-10	8.82931e-10
RBMS2	0.75884	1.59371	1.07052	6.7135e-13	4.16556e-12
LINC01436	0.518553	2.82708	2.44675	0.000383336	0.00059029
ADH6	65.2262	28.7978	-1.17949	2.16964e-22	3.10352e-20
PPP1R14C	0.0559843	0.990853	4.14558	1.82696e-06	3.75411e-06
GNB4	0.650335	1.33379	1.03628	1.33915e-15	1.69341e-14
ELF4	0.669233	2.43849	1.86541	3.49599e-21	3.03968e-19
ARMCX1	0.989859	2.28715	1.20826	6.49572e-10	2.2515e-09
LMNB2	3.5665	7.36831	1.04682	2.56364e-18	7.4626e-17
LRRC8B	0.604744	1.57257	1.37873	8.5203e-20	4.30972e-18
IGHG1	143.379	298.731	1.05901	7.91061e-05	0.000132738
KCNJ11	0.519208	1.62945	1.65	2.77416e-18	7.98803e-17
CCDC13	0.221794	1.08267	2.2873	0.00575844	0.00766046
FAR1	0.582593	1.26619	1.11993	5.83949e-14	4.73386e-13
IGLV3-21	11.2517	26.6583	1.24444	1.99356e-06	4.07442e-06
CDKN2A	2.66442	5.40772	1.0212	2.68776e-06	5.40354e-06
GLS	2.48714	5.78466	1.21775	7.60246e-17	1.41251e-15
IGKV3-11	16.687	43.1588	1.37093	4.79864e-05	8.27538e-05
SCTR-AS1	0.377898	1.5914	2.07422	2.84952e-09	8.88172e-09
ITGB2	3.80511	9.51408	1.32213	6.17078e-15	6.50475e-14
ZNF883	0.279735	0.728523	1.38091	1.02891e-07	2.51895e-07
PMEPA1	1.58401	7.61276	2.26484	2.10004e-11	9.61021e-11
IGHV1-3	0.285736	1.71714	2.58725	5.37505e-05	9.21447e-05
MSRB3	0.930875	2.00939	1.1101	7.06473e-11	2.90876e-10
OTULINL	0.394746	1.11276	1.49515	6.07078e-20	3.25643e-18
FMOD	2.55526	6.79641	1.4113	4.39161e-10	1.56879e-09
RNF144A	0.687175	1.45281	1.08009	3.51516e-10	1.27591e-09
TYRO3	0.491015	1.58957	1.6948	2.9813e-19	1.25111e-17
CPNE7	0.655509	1.49677	1.19116	0.00272729	0.00378638
DUOX1	0.277239	0.717443	1.37174	9.67624e-09	2.77899e-08
ZDHHC2	0.795952	1.61574	1.02144	4.59091e-10	1.63471e-09
PDGFRL	0.464109	1.16236	1.32452	1.24361e-08	3.51248e-08
CLIP3	0.843691	2.02074	1.2601	8.11587e-11	3.3027e-10
KCNH2	0.148585	1.05516	2.8281	9.37444e-07	2.00786e-06
SLC22A12	5.78816	2.39789	-1.27134	0.000301751	0.000471592
CSF3R	0.443631	1.17788	1.40875	6.10809e-13	3.81304e-12
RAI1	1.09126	2.25591	1.04771	5.39152e-19	2.03182e-17
CD44	3.57576	8.19129	1.19584	7.51548e-09	2.19444e-08
B4GALNT1	0.690194	1.3944	1.01458	3.07056e-07	7.02817e-07
FTCD	118.704	56.8586	-1.06192	2.17375e-19	9.70383e-18
HID1	1.3847	3.95554	1.5143	2.55604e-11	1.14914e-10
CDC25B	8.04534	18.0873	1.16875	5.2409e-20	2.86912e-18
KLHL29	0.505333	1.43056	1.50128	3.36699e-20	1.97318e-18
EPPK1	0.469083	1.01903	1.11928	7.48338e-07	1.62321e-06
CD58	2.8464	5.82664	1.03352	3.04082e-25	1.92628e-22
HCK	1.74199	4.04405	1.21506	8.7816e-14	6.79986e-13
AFAP1-AS1	0.43741	2.23744	2.35479	1.64211e-09	5.29447e-09
IGHV2-26	0.877647	5.78	2.71936	9.60478e-06	1.80648e-05
SEMA6A	0.641032	2.90526	2.1802	1.35685e-13	1.01008e-12
ARAP2	0.440666	0.993699	1.17312	3.90177e-18	1.07911e-16
COL1A2	14.1444	37.9701	1.42463	3.79858e-13	2.50658e-12
IGHV4-31	3.4255	8.85293	1.36984	0.000104725	0.000173128
PDIA2	0.360106	2.97739	3.04756	6.13527e-06	1.17966e-05
LRRN2	0.409066	1.17224	1.51887	1.21283e-13	9.13087e-13
IGHV1-69	1.2195	6.29281	2.36742	0.00010584	0.000174798
GPRC5B	1.39719	4.13919	1.56682	2.99489e-16	4.57942e-15
SLC22A15	0.397965	1.14011	1.51846	1.09012e-15	1.41482e-14
DOCK10	0.331388	0.850092	1.3591	1.00159e-15	1.31143e-14
RARG	0.837885	1.68742	1.01	1.22729e-10	4.82037e-10
GTSE1	0.820511	1.9985	1.28432	1.38002e-14	1.3217e-13
CXCR2P1	0.64132	1.29167	1.01012	0.019725	0.024641
OGFRL1	0.745261	1.65327	1.1495	7.56482e-20	3.88551e-18
GLIS2	1.53143	4.43139	1.53288	7.9837e-16	1.07388e-14
RTL8B	1.05561	2.25756	1.09669	1.09869e-07	2.67836e-07
SLCO1B3	8.1116	2.87353	-1.49716	4.72169e-07	1.05249e-06
TIMP2	10.3213	27.2324	1.3997	1.38539e-11	6.58444e-11
IDO1	0.729936	1.66508	1.18975	0.000140566	0.000228768
NOTCH2	2.79407	5.66452	1.01959	3.52998e-16	5.25273e-15
FUT4	0.51213	1.82408	1.83259	1.61113e-15	1.99005e-14
CXCL14	1.19389	3.36857	1.49646	0.000209285	0.000333907
VNN2	3.84143	9.15171	1.2524	4.10591e-08	1.06827e-07
CELF2	0.393727	0.980756	1.3167	4.66337e-13	3.01882e-12
DNM1	0.480098	1.3407	1.48159	1.3553e-05	2.50584e-05
CCL13	0.291021	0.863599	1.56924	1.06427e-05	1.99043e-05
PAMR1	0.641262	1.39885	1.12525	3.37514e-05	5.92186e-05
RASSF9	0.21212	0.885562	2.06171	3.48697e-08	9.18707e-08
MFSD6	1.20754	2.94666	1.28702	4.0459e-15	4.48521e-14
CLDN10	0.291795	3.73573	3.67837	5.06419e-06	9.83344e-06
PTGFR	0.607948	2.94709	2.27727	6.74456e-13	4.18288e-12
PAQR5	0.978312	3.45438	1.82006	8.34427e-13	5.08033e-12
CCDC112	0.479815	1.1586	1.27183	7.71935e-25	3.3126e-22
LINC00942	0.882545	2.27709	1.36745	2.84814e-05	5.04243e-05
TMEM100	1.9444	0.736703	-1.40017	0.0058991	0.00783582
CUZD1	0.0666706	0.993997	3.89812	2.00462e-09	6.3691e-09
SINHCAF	1.46019	3.08795	1.08049	4.67072e-08	1.20206e-07
PGF	0.961874	2.07018	1.10584	1.37593e-11	6.54417e-11
PTPN7	0.521935	1.08759	1.05919	6.13831e-10	2.13764e-09
PYGB	9.5589	27.5279	1.52598	4.56701e-45	6.07549e-41
CBL	0.636667	1.32494	1.05732	1.57292e-20	1.06216e-18
IL15RA	3.44208	6.89261	1.00177	1.13594e-16	1.99886e-15
NT5DC2	3.86818	8.43297	1.12439	6.20465e-08	1.56564e-07
RAP1GAP	5.21449	14.2435	1.44971	3.37443e-14	2.92253e-13
UGT1A10	0.115369	0.995738	3.10951	1.00043e-08	2.86701e-08
RCSD1	0.786133	1.60752	1.03199	1.77462e-13	1.27265e-12
SGPP2	0.189095	2.15881	3.51305	5.05301e-14	4.16482e-13
THEMIS2	1.47078	3.08043	1.06655	1.56008e-12	8.99207e-12
NRSN2	2.99274	7.15926	1.25835	2.96532e-11	1.31844e-10
ALDH3B1	1.44437	3.43424	1.24955	3.26963e-17	6.74355e-16
ESR1	0.761953	0.374577	-1.02444	0.0317175	0.0387313
ZNF608	0.600903	1.25254	1.05965	1.35876e-14	1.30415e-13
RASSF8	0.674945	1.75367	1.37753	9.23291e-13	5.57031e-12
GMIP	1.61785	3.63509	1.16791	7.56183e-25	3.3126e-22
IGHV4-4	0.367221	1.56513	2.09156	2.62514e-05	4.6675e-05
IGHV4-61	0.530259	1.26564	1.2551	5.75381e-06	1.10996e-05
PROM1	0.163282	1.98525	3.60388	4.00215e-09	1.21637e-08
TNC	1.01863	4.3876	2.1068	6.90273e-12	3.47304e-11
IGKV3-7	0.337113	0.675325	1.00235	0.00230821	0.00323222
FAM102B	0.549853	1.3429	1.28823	6.38425e-24	1.69859e-21
ARHGAP44	0.324334	0.704079	1.11825	2.78057e-06	5.57497e-06
EPS8L1	0.224866	1.6863	2.90672	7.16893e-09	2.09877e-08
BCL2A1	1.0471	2.39653	1.19455	9.89078e-07	2.11131e-06
TFF1	1.16113	8.5472	2.87992	4.47067e-09	1.35013e-08
CTSE	0.177311	3.52657	4.31391	1.95134e-10	7.40405e-10
ALDH1L1	54.4776	27.0255	-1.01134	5.76252e-13	3.62282e-12
IGFBP6	1.85747	4.13785	1.15554	4.1637e-06	8.17681e-06
PDE4A	0.776629	1.75952	1.17988	4.5619e-10	1.62525e-09
ZNF83	1.2384	2.50509	1.01639	1.13537e-11	5.49232e-11
LTBP2	2.23135	4.67483	1.067	1.92937e-08	5.28876e-08
KRT19	2.98382	25.1021	3.07258	3.12277e-08	8.27368e-08
PKM	7.66232	41.717	2.44478	3.36167e-29	1.11801e-25
FZD1	0.596693	2.24773	1.91341	3.91305e-23	7.6552e-21
CDH24	0.60709	1.36312	1.16693	8.66873e-11	3.49985e-10
BHLHE41	0.394957	1.80659	2.1935	2.54202e-15	2.95341e-14
DCAF4L2	2.07625	4.51438	1.12055	0.0109776	0.0141343
TREM2	2.72465	8.00417	1.55468	5.23028e-15	5.64302e-14
GALNT18	3.36079	7.37866	1.13456	8.20589e-14	6.40252e-13
WFDC2	2.70937	8.84159	1.70635	0.000384175	0.000591446
CHST3	0.49656	1.50365	1.59843	6.71767e-09	1.97536e-08
HK3	0.611742	1.47767	1.27233	9.69125e-08	2.38304e-07
CERCAM	0.832918	2.54331	1.61046	1.42595e-10	5.53367e-10
SOX9	6.31188	13.3315	1.0787	5.67729e-08	1.44104e-07
SULT4A1	1.49483	0.514505	-1.53872	0.00227519	0.00318867
ZNF14	0.498385	1.07946	1.11498	1.276e-11	6.11256e-11
MUC5B	1.88765	5.55634	1.55754	0.000236415	0.000374586
TMSB4XP4	0.568991	1.1444	1.00811	1.66614e-07	3.96648e-07
SPIB	0.124406	1.71381	3.78409	1.78471e-08	4.92061e-08
ABHD17C	1.78375	3.78336	1.08476	5.44687e-16	7.65958e-15
KCNF1	0.372636	1.11372	1.57955	3.47881e-06	6.8867e-06
MYBL1	0.384877	0.87021	1.17697	1.69348e-16	2.81958e-15
CTAG2	3.15935	8.87427	1.49	8.04794e-07	1.73661e-06
ITGA3	0.687391	4.68629	2.76924	2.04898e-15	2.44902e-14
PTAFR	0.694248	2.15798	1.63616	8.84032e-17	1.60222e-15
SCRN1	0.929137	3.53281	1.92685	3.38798e-16	5.07548e-15
CYS1	0.391491	1.8545	2.24398	0.000128804	0.000210501
CTBP2	0.513581	1.23381	1.26446	1.44612e-08	4.04495e-08
SLC12A2	1.22854	3.25772	1.40692	1.37728e-13	1.02186e-12
PGAP4	1.09235	2.31557	1.08393	6.16141e-07	1.34922e-06
CD27	1.12429	2.29002	1.02635	5.90545e-05	0.000100731
VCAN	1.69521	3.91623	1.208	1.59895e-13	1.16425e-12
ASPDH	32.8797	16.0023	-1.03892	3.07817e-14	2.70469e-13
ACHE	1.13448	2.44587	1.10831	0.000186442	0.000298967
MNDA	0.76904	2.12233	1.46452	3.61486e-14	3.09849e-13
RAB7B	0.578065	1.32288	1.19438	2.15064e-18	6.45823e-17
IGHV3-11	2.592	13.7152	2.40364	0.000889824	0.00130799
CRYAB	4.94077	10.0097	1.0186	0.000731531	0.00108757
IGLV3-19	28.6202	81.7751	1.51463	0.000243728	0.000385714
ADAMDEC1	0.286126	1.35959	2.24846	1.29771e-10	5.07898e-10
CKAP2L	0.655231	1.42214	1.11799	2.48193e-15	2.89624e-14
LINC01139	0.410006	1.32362	1.69077	8.2192e-06	1.55777e-05
IGHV3-21	3.75816	13.7682	1.87324	3.39456e-06	6.72693e-06
ARHGEF2	2.17502	4.54546	1.0634	4.85153e-18	1.30384e-16
SAMSN1	0.605649	1.49962	1.30805	1.18588e-13	8.93812e-13
EPCAM	11.6117	31.2845	1.42987	0.000544477	0.000823463
SRPX	1.28682	3.78422	1.55618	0.000832503	0.00122889
SLAMF7	0.892861	2.3243	1.38029	4.2692e-07	9.58048e-07
RNASE2	0.352516	1.2031	1.771	4.74037e-08	1.21904e-07
IGFBP3	24.3162	50.9952	1.06844	5.4858e-12	2.80791e-11
ADH4	310.346	153.153	-1.0189	1.9463e-12	1.09943e-11
RASSF2	0.937027	1.96162	1.06588	9.83055e-14	7.53751e-13
RFPL4B	0.292605	0.913473	1.64241	5.58048e-05	9.54696e-05
GAS2L3	0.515088	1.34341	1.38301	4.1228e-22	5.37702e-20
ADGRG2	0.417967	0.850616	1.02512	1.6291e-09	5.25507e-09
FAM83A-AS1	11.0313	2.98735	-1.88466	0.019351	0.0241965
CIB2	0.809957	2.03085	1.32616	4.1785e-13	2.73556e-12
SLC2A6	1.86394	4.33051	1.21618	3.69363e-15	4.15003e-14
RNF227	0.338107	0.703754	1.05759	3.02423e-13	2.04636e-12
CIDEC	1.28797	3.54495	1.46067	0.000942848	0.00138285
HAGLR	0.870368	2.02044	1.21497	0.000120611	0.000197769
RBL1	0.656095	1.40942	1.10312	1.74917e-19	7.94172e-18
FIBIN	0.827265	2.0079	1.27927	3.52454e-12	1.88225e-11
TRIM47	6.71475	14.2901	1.08961	9.34893e-15	9.33699e-14
IL4I1	0.705775	3.05892	2.11574	2.47521e-18	7.26882e-17
MCM10	0.453053	1.13095	1.31979	9.54143e-16	1.26173e-14
NCAPH	1.15357	2.87477	1.31733	8.74785e-18	2.20821e-16
SMARCD3	0.912483	2.64323	1.53443	2.92046e-10	1.07293e-09
CYTIP	0.827943	1.7564	1.08502	1.74969e-08	4.83207e-08
HIF1A	7.92671	19.1697	1.27403	2.2538e-19	9.9609e-18
TNFAIP6	0.0978633	1.16889	3.57823	8.1469e-19	2.85206e-17
CD24	25.9614	67.5384	1.37934	4.17662e-11	1.80336e-10
CLDN11	0.336419	0.869685	1.37024	3.60757e-08	9.46577e-08
IGLV2-23	9.66057	54.4234	2.49405	0.000128731	0.000210408
IL7R	1.05115	2.16972	1.04554	0.00051707	0.000783615
TMIGD3	0.367363	0.920289	1.32488	3.30532e-15	3.74856e-14
TUBA1B	17.7253	36.9708	1.06058	6.37131e-22	7.70523e-20
CERKL	0.525709	1.071	1.02662	8.95881e-11	3.60711e-10
C2CD4A	0.836002	2.65066	1.66477	1.25847e-06	2.6452e-06
CSF2RB	0.473134	1.25757	1.41032	5.97965e-15	6.33338e-14
ALPI	0.85887	8.45708	3.29965	0.00949863	0.0123259
PFKFB3	2.55755	11.0028	2.10504	1.62501e-17	3.72715e-16
STMN2	0.724687	1.99327	1.45971	1.32867e-06	2.78396e-06
CD274	0.308928	0.687139	1.15333	1.04408e-08	2.9812e-08
SIPA1L3	1.84908	3.80311	1.04037	6.05108e-23	1.0733e-20
PF4V1	0.333965	1.4485	2.11679	5.59524e-08	1.42239e-07
MAGEC2	2.93388	7.00707	1.256	0.00291807	0.00403525
PACRG	1.14803	0.432588	-1.40809	1.78016e-08	4.90912e-08
IGHV1-58	0.327863	4.24268	3.69381	3.30848e-05	5.81027e-05
FOXO6	0.30299	0.79169	1.38567	1.28913e-08	3.63487e-08
EVI2B	1.717	3.79826	1.14545	1.87085e-11	8.64763e-11
MAFA-AS1	0.959653	2.61267	1.44494	2.30327e-05	4.12833e-05
DUOX2	0.510024	8.43666	4.04803	4.57955e-08	1.1802e-07
PPP1R14D	0.38423	2.07864	2.4356	1.4637e-07	3.51664e-07
GNAZ	2.01679	4.53216	1.16814	1.45339e-11	6.88549e-11
BARD1	0.429315	0.959097	1.15964	1.52954e-20	1.03814e-18
NIPA1	1.35697	2.72511	1.00593	4.60982e-15	5.04313e-14
CHST9	0.855485	1.91024	1.15894	2.79836e-05	4.96024e-05
PXDN	1.50536	3.19069	1.08376	1.47302e-13	1.08503e-12
VTCN1	0.182249	5.22556	4.8416	4.33349e-11	1.86504e-10
GAL3ST1	3.97039	9.32232	1.23141	1.2576e-05	2.33397e-05
PAGE2	4.76007	11.5077	1.27354	0.000100344	0.000166278
ARHGAP9	0.685975	1.45576	1.08555	5.7207e-13	3.59822e-12
LHFPL3-AS2	0.0963317	0.95096	3.3033	1.67479e-13	1.21085e-12
S100A8	2.69818	8.46799	1.65003	0.000395297	0.000607584
SPP1	196.26	484.149	1.30268	2.02513e-06	4.13386e-06
LINC02754	1.9897	0.904033	-1.1381	3.99094e-10	1.43627e-09
SERPINE2	1.80105	4.74367	1.39716	4.40616e-11	1.89264e-10
SNX20	0.337323	0.725844	1.10553	3.79446e-10	1.37168e-09
IGHV1-2	2.68566	14.001	2.38218	4.56646e-05	7.89649e-05
PIK3CD-AS2	0.468533	0.973941	1.05568	0.000625115	0.000937637
CENPI	0.319359	0.786967	1.30112	3.90177e-18	1.07911e-16
FOXD2	0.379326	0.777723	1.03582	4.21109e-14	3.55366e-13
SYK	0.845151	2.48997	1.55885	9.61907e-18	2.38736e-16
MLLT11	1.00457	2.40402	1.25886	4.28989e-11	1.84807e-10
RASSF3	4.5551	10.0936	1.14789	3.20407e-24	9.06888e-22
ARFGEF3	0.282027	1.03739	1.87905	1.149e-15	1.48112e-14
GPD2	1.1206	2.36709	1.07885	6.2495e-22	7.62726e-20
PNMA5	0.245225	2.29103	3.22382	8.3914e-05	0.000140381
PRDM1	0.511239	1.0321	1.01352	1.88362e-11	8.70064e-11
FANCI	1.174	2.43131	1.0503	4.26251e-16	6.17692e-15
IGKV1-27	2.12495	8.10697	1.93173	0.00189827	0.00269018
TSPAN15	2.85139	12.267	2.10505	1.48734e-20	1.01467e-18
OLFM1	0.307454	0.9637	1.64821	0.036716	0.0444961
RHBG	21.0213	7.72026	-1.44513	5.58315e-08	1.41964e-07
SCTR	0.376983	5.42083	3.84594	1.68234e-05	3.07083e-05
TRAF5	0.516522	1.17921	1.19091	2.69987e-19	1.15487e-17
IGHV6-1	0.18464	0.815986	2.14383	0.00538587	0.00719143
CAV2	4.35232	10.2885	1.24117	3.47812e-13	2.32744e-12
MST1R	0.199194	1.17092	2.5554	3.76789e-18	1.04862e-16
ULBP2	0.316984	0.997933	1.65454	2.23571e-12	1.24494e-11
DDR2	0.517001	1.12923	1.1271	5.52725e-11	2.31661e-10
KIF12	6.06408	13.5951	1.16473	6.80065e-06	1.29966e-05
SPHK1	2.56965	7.7556	1.59367	3.6559e-09	1.11778e-08
HLA-DPA1	13.0718	27.6998	1.08342	3.4266e-10	1.24717e-09
SMOX	2.65217	5.7249	1.11008	6.10809e-13	3.81304e-12
SYT1	0.42418	1.00006	1.23734	4.17468e-08	1.08472e-07
CXCL9	7.98816	18.2587	1.19265	1.84798e-05	3.35614e-05
MSX1	0.781767	1.6545	1.08158	0.0117657	0.0150993
AFAP1	0.564568	1.36976	1.27871	1.62411e-15	2.00237e-14
HJURP	1.56289	3.14263	1.00776	3.43854e-11	1.50867e-10
MRC2	1.38249	4.12758	1.57803	3.86533e-12	2.04536e-11
TES	3.47527	7.87074	1.17937	1.53291e-16	2.60105e-15
COLEC12	0.383193	1.04195	1.44315	5.64104e-12	2.87961e-11
CCNB2	2.63697	5.33187	1.01576	4.73702e-12	2.45775e-11
FCHSD1	0.447943	1.03653	1.21038	2.68786e-15	3.10387e-14
CTHRC1	2.15345	7.58338	1.81619	2.19183e-17	4.77216e-16
SPIN4	0.422801	0.903462	1.09548	3.33167e-15	3.77523e-14
SPINT1-AS1	0.494786	1.74094	1.81499	1.76189e-10	6.741e-10
DEPDC1B	0.766044	2.55973	1.74049	1.6382e-16	2.7447e-15
CARD11	0.434169	1.34136	1.62737	8.34437e-13	5.08033e-12
FOSL1	0.55083	1.3285	1.27012	0.0101494	0.0131315
MTCO3P12	32.795	10.7884	-1.604	0.0295006	0.0361869
FANCD2	0.658612	1.33939	1.02407	5.2509e-17	1.03486e-15
ALOX5	0.978994	3.39392	1.79358	7.72873e-16	1.04381e-14
IGHV3-66	0.786786	4.02548	2.35512	0.000117904	0.000193663
MARVELD1	1.68446	3.53413	1.06907	3.53218e-11	1.54365e-10
SEZ6	0.659091	2.3667	1.84433	0.00131732	0.00190192
PLAUR	0.752033	2.82146	1.90757	9.95173e-20	4.88516e-18
MIOX	0.444007	1.031	1.21539	4.09001e-06	8.03685e-06
C5orf46	0.308076	0.875133	1.50621	9.73722e-09	2.7959e-08
LINGO1	1.01471	2.43809	1.26469	7.52893e-08	1.88372e-07
SLC9A9	0.622144	1.37615	1.14531	1.25908e-13	9.44702e-13
SUSD4	2.00106	5.84767	1.5471	2.83968e-14	2.52178e-13
LINC02889	0.44904	1.25388	1.48148	0.00154974	0.0022175
GOLGA7B	0.424466	1.10004	1.37383	1.53191e-09	4.95864e-09
PROM2	0.113795	0.961381	3.07867	5.43574e-07	1.20179e-06
SIRPG	0.454894	0.960057	1.07759	2.76705e-06	5.54968e-06
SGO1	0.567154	1.15188	1.02217	1.11361e-12	6.60469e-12
C3AR1	1.79865	3.91908	1.1236	2.13667e-13	1.49916e-12
ARSF	0.753043	1.57479	1.06436	0.00224451	0.00314865
BICDL1	1.48789	3.57645	1.26526	3.39288e-18	9.60328e-17
